# Supplementary material for: Teacher reports of emotional and behavioral problems in Nepali schoolchildren: to what extent do they agree with parent reports?
Source: BMC Psychiatry. 2022 Sep 2;22:584. doi: 10.1186/s12888-022-04215-4 (PMC9440565; doi:10.1186/s12888-022-04215-4)
Supplement: Supplementary file 1 — Additional file 1. [file 12888_2022_4215_MOESM1_ESM.xlsx]

## Sheet: TRF_CBCL_BMC
Teacher Report Form and Child Behavior Checklist scores
FormCode	S.N	TRF_Class	trf_sex	cbc_sex	Age	InformantGender	Anxious__Depressed_Total_TRF	Anxious__Depressed_TScore_TRF	Anxious__Depressed_Percentile_TRF	Withdrawn__Depressed_Total_TRF	Withdrawn__Depressed_TScore_TRF	Withdrawn__Depressed_Percentile_TRF	Somatic_Complaints_Total_TRF	Somatic_Complaints_TScore_TRF	Somatic_Complaints_Percentile_TRF	Social_Problems_Total_TRF	Social_Problems_TScore_TRF	Social_Problems_Percentile_TRF	Thought_Problems_Total_TRF	Thought_Problems_TScore_TRF	Thought_Problems_Percentile_TRF	Attention_Problems_Total_TRF	Attention_Problems_TScore_TRF	Attention_Problems_Percentile_TRF	Rule_Breaking_Behavior_Total_TRF	Rule_Breaking_Behavior_TScore_TRF	Rule_Breaking_Behavior_Percentile_TRF	Aggressive_Behavior_Total_TRF	Aggressive_Behavior_TScore_TRF	Aggressive_Behavior_Percentile_TRF	Internalizing_Problems_Total_TRF	Internalizing_Problems_TScore_TRF	Internalizing_Problems_Percentile_TRF	Externalizing_Problems_Total_TRF	Externalizing_Problems_TScore_TRF	Externalizing_Problems_Percentile_TRF	Total_Problems_Total_TRF	Total_Problems_TScore_TRF	Total_Problems_Percentile_TRF	Inattention_Problem_Subscales_Total_TRF	Inattention_Problem_Subscales_TScore_TRF	Inattention_Problem_Subscales_Percentile_TRF	Hyperactivity_Impulsivity_Problem_Subscales_Total_TRF	Hyperactivity_Impulsivity_Problem_Subscales_TScore_TRF	Hyperactivity_Impulsivity_Problem_Subscales_Percentile_TRF	Depressive_Problems_Total_TRF	Depressive_Problems_TScore_TRF	Depressive_Problems_Percentile_TRF	Anxiety_Problems_Total_TRF
TRF	1	1	1	1	6	F	2	52	58	1	53	62	1	58	79	1	53	62	2	60	84	7	50	50	3	59	81	4	56	73	4	53	62	7	58	79	21	52	58	4	#NULL!	51	3	#NULL!	52	0	50	50	1
TRF	2	1	1	1	6	F	7	64	92	1	53	62	2	62	89	4	62	89	3	64	92	4	50	50	2	56	73	0	50	50	10	62	89	2	51	54	26	54	65	1	#NULL!	29	3	#NULL!	52	1	54	65	4
TRF	3	1	1	1	6	F	5	59	81	0	50	50	3	65	93	4	62	89	3	64	92	3	50	50	2	56	73	0	50	50	8	59	81	2	51	54	21	52	58	0	#NULL!	12	3	#NULL!	52	1	54	65	3
TRF	4	1	2	2	6	F	3	55	69	3	60	84	2	62	89	1	54	65	0	50	50	14	60	84	3	63	90	8	64	92	8	58	79	11	65	93	35	62	89	8	#NULL!	80	6	#NULL!	85	1	55	69	2
TRF	5	1	2	2	7	F	2	53	62	2	57	76	1	57	76	4	62	89	1	57	76	15	61	87	2	59	81	0	50	50	5	54	65	2	55	69	29	59	81	13	#NULL!	90	2	#NULL!	69	2	60	84	2
TRF	6	1	2	2	6	F	11	68	97	0	50	50	4	67	96	4	62	89	2	63	90	3	51	54	1	55	69	0	50	50	15	66	95	1	52	58	28	58	79	0	#NULL!	19	3	#NULL!	75	0	50	50	6
TRF	7	1	1	1	6	F	9	68	97	0	50	50	5	69	97	3	59	81	2	60	84	4	50	50	2	56	73	1	51	54	14	67	96	3	53	62	29	55	69	2	#NULL!	38	2	#NULL!	47	2	57	76	6
TRF	8	1	1	1	6	F	1	51	54	4	63	90	0	50	50	3	59	81	1	57	76	17	56	73	3	59	81	5	58	79	5	55	69	8	58	79	34	57	76	12	#NULL!	78	5	#NULL!	63	6	67	96	2
TRF	9	1	1	1	8	F	1	51	54	3	60	84	2	62	89	0	50	50	0	50	50	9	51	54	1	53	62	0	50	50	6	56	73	1	48	42	16	50	50	9	#NULL!	68	0	#NULL!	17	4	63	90	0
TRF	10	1	1	1	6	F	10	69	97	1	53	62	4	67	96	3	59	81	2	60	84	2	50	50	1	53	62	1	51	54	15	68	97	2	51	54	27	54	65	0	#NULL!	12	2	#NULL!	47	0	50	50	7
TRF	11	1	2	2	6	F	10	67	96	0	50	50	4	67	96	4	62	89	2	63	90	3	51	54	1	55	69	1	53	62	14	65	93	2	55	69	28	58	79	0	#NULL!	19	3	#NULL!	75	0	50	50	6
TRF	12	1	2	2	7	F	0	50	50	1	53	62	0	50	50	0	50	50	0	50	50	3	51	54	1	55	69	3	58	79	1	44	28	4	58	79	8	49	46	2	#NULL!	53	1	#NULL!	58	0	50	50	0
TRF	13	2	1	1	6	F	1	51	54	1	53	62	0	50	50	1	53	62	0	50	50	4	50	50	4	62	89	5	58	79	2	48	42	9	59	81	16	50	50	1	#NULL!	29	3	#NULL!	52	0	50	50	0
TRF	14	2	1	1	7	F	2	52	58	1	53	62	0	50	50	3	59	81	1	57	76	9	51	54	2	56	73	7	60	84	3	51	54	9	59	81	26	54	65	4	#NULL!	51	5	#NULL!	63	1	54	65	2
TRF	15	2	1	1	6	F	9	68	97	0	50	50	4	67	96	4	62	89	2	60	84	4	50	50	0	50	50	0	50	50	13	66	95	0	41	18	25	54	65	0	#NULL!	12	4	#NULL!	57	1	54	65	4
TRF	16	2	2	2	8	M	2	53	62	0	50	50	0	50	50	3	61	87	0	50	50	6	53	62	2	59	81	1	53	62	2	47	38	3	57	76	14	53	62	6	#NULL!	73	0	#NULL!	25	0	50	50	2
TRF	17	2	2	2	8	F	5	59	81	0	50	50	4	67	96	4	62	89	2	63	90	2	50	50	1	55	69	0	50	50	9	60	84	1	52	58	21	56	73	0	#NULL!	19	2	#NULL!	69	1	55	69	2
TRF	18	2	2	2	6	F	9	65	93	0	50	50	4	67	96	4	62	89	1	57	76	5	53	62	1	55	69	1	53	62	13	64	92	2	55	69	28	58	79	1	#NULL!	44	4	#NULL!	79	0	50	50	5
TRF	19	2	1	1	6	M	0	50	50	5	64	92	0	50	50	2	56	73	2	60	84	10	52	58	7	68	97	3	55	69	5	55	69	10	59	81	31	56	73	10	#NULL!	72	0	#NULL!	17	6	67	96	0
TRF	20	2	1	1	8	F	0	50	50	4	63	90	0	50	50	1	53	62	0	50	50	11	52	58	3	59	81	1	51	54	4	53	62	4	54	65	22	53	62	11	#NULL!	75	0	#NULL!	17	6	67	96	0
TRF	21	2	1	1	6	F	0	50	50	1	53	62	0	50	50	0	50	50	0	50	50	8	51	54	2	56	73	1	51	54	1	45	31	3	53	62	12	48	42	7	#NULL!	63	1	#NULL!	39	2	57	76	0
TRF	22	2	2	2	8	F	0	50	50	0	50	50	1	57	76	0	50	50	0	50	50	0	50	50	0	50	50	0	50	50	1	44	28	0	43	24	1	39	14	0	#NULL!	19	0	#NULL!	25	0	50	50	0
TRF	23	2	2	2	7	F	0	50	50	0	50	50	1	57	76	0	50	50	0	50	50	0	50	50	0	50	50	0	50	50	1	44	28	0	43	24	1	39	14	0	#NULL!	19	0	#NULL!	25	0	50	50	0
TRF	24	2	2	2	7	F	2	53	62	1	53	62	2	62	89	1	54	65	1	57	76	14	60	84	3	63	90	2	56	73	5	54	65	5	59	81	26	58	79	12	#NULL!	89	2	#NULL!	69	3	63	90	2
TRF	25	3	1	1	6	F	10	69	97	0	50	50	4	67	96	4	62	89	2	60	84	3	50	50	1	53	62	1	51	54	14	67	96	2	51	54	28	55	69	0	#NULL!	12	3	#NULL!	52	0	50	50	6
TRF	26	3	1	1	7	F	10	69	97	1	53	62	4	67	96	4	62	89	2	60	84	3	50	50	1	53	62	1	51	54	15	68	97	2	51	54	29	55	69	0	#NULL!	12	3	#NULL!	52	0	50	50	6
TRF	27	3	1	1	7	F	10	69	97	0	50	50	2	62	89	4	62	89	2	60	84	3	50	50	1	53	62	1	51	54	12	65	93	2	51	54	28	55	69	0	#NULL!	12	3	#NULL!	52	0	50	50	6
TRF	28	3	2	2	6	F	10	67	96	0	50	50	4	67	96	4	62	89	2	63	90	3	51	54	1	55	69	1	53	62	14	65	93	2	55	69	28	58	79	0	#NULL!	19	3	#NULL!	75	0	50	50	6
TRF	29	3	2	2	8	F	8	64	92	1	53	62	5	68	97	4	62	89	2	63	90	3	51	54	2	59	81	1	53	62	14	65	93	3	57	76	27	58	79	1	#NULL!	44	2	#NULL!	69	1	55	69	5
TRF	30	3	2	2	9	F	6	61	87	3	60	84	1	57	76	10	74	99	3	65	93	26	67	96	13	80	99	24	78	99	10	61	87	37	80	99	86	72	99	16	#NULL!	94	10	#NULL!	93	3	63	90	2
TRF	31	3	1	1	8	F	2	52	58	0	50	50	1	58	79	0	50	50	1	57	76	1	50	50	1	53	62	3	55	69	3	51	54	4	54	65	11	47	38	0	#NULL!	12	1	#NULL!	39	0	50	50	0
TRF	32	3	1	1	9	F	0	50	50	0	50	50	0	50	50	0	50	50	0	50	50	0	50	50	0	50	50	1	51	54	0	38	12	1	48	42	1	36	8	0	#NULL!	12	0	#NULL!	17	0	50	50	0
TRF	33	3	1	1	9	M	9	68	97	7	67	96	1	58	79	6	67	96	0	50	50	14	54	65	4	62	89	1	51	54	17	69	97	5	55	69	46	60	84	12	#NULL!	78	2	#NULL!	47	8	70	98	3
TRF	34	3	2	2	7	F	0	50	50	0	50	50	0	50	50	0	50	50	0	50	50	0	50	50	0	50	50	0	50	50	0	37	10	0	43	24	0	33	5	0	#NULL!	19	0	#NULL!	25	0	50	50	0
TRF	35	3	2	2	9	F	0	50	50	0	50	50	0	50	50	2	58	79	1	57	76	1	50	50	1	55	69	0	50	50	0	37	10	1	52	58	5	46	34	1	#NULL!	44	0	#NULL!	25	0	50	50	1
TRF	36	3	2	2	7	M	2	53	62	0	50	50	0	50	50	3	61	87	1	57	76	10	57	76	0	50	50	0	50	50	2	47	38	0	43	24	16	54	65	5	#NULL!	69	5	#NULL!	83	0	50	50	1
TRF	37	4	1	1	11	F	3	55	69	2	57	76	1	58	79	2	56	73	3	64	92	9	51	54	1	53	62	5	58	79	6	56	73	6	56	73	29	55	69	8	#NULL!	65	1	#NULL!	39	2	57	76	1
TRF	38	4	2	2	8	F	12	69	97	3	60	84	1	57	76	7	69	97	1	57	76	10	57	76	4	66	95	8	64	92	16	67	96	12	66	95	51	65	93	7	#NULL!	77	3	#NULL!	75	2	60	84	8
TRF	39	4	2	2	11	F	0	50	50	1	53	62	0	50	50	1	54	65	0	50	50	5	53	62	0	50	50	1	53	62	1	44	28	1	52	58	8	49	46	3	#NULL!	60	2	#NULL!	69	0	50	50	1
TRF	40	4	1	1	9	F	2	52	58	3	60	84	0	50	50	2	56	73	2	60	84	9	51	54	1	53	62	4	56	73	5	55	69	5	55	69	27	54	65	6	#NULL!	59	3	#NULL!	52	1	54	65	0
TRF	41	4	1	1	11	F	6	61	87	3	60	84	1	58	79	0	50	50	2	60	84	10	52	58	1	53	62	5	58	79	10	62	89	6	56	73	31	56	73	6	#NULL!	59	4	#NULL!	57	1	54	65	2
TRF	42	4	2	2	10	F	2	53	62	0	50	50	1	57	76	1	54	65	0	50	50	3	51	54	0	50	50	0	50	50	3	50	50	0	43	24	7	48	42	0	#NULL!	19	3	#NULL!	75	0	50	50	0
TRF	43	4	1	1	13	F	1	51	54	2	56	73	2	62	89	6	67	96	1	57	76	8	51	54	4	60	84	10	63	90	5	56	73	14	63	90	34	57	76	0	#NULL!	14	8	#NULL!	79	1	52	58	0
TRF	44	4	1	1	13	F	0	50	50	4	61	87	0	50	50	1	55	69	0	50	50	3	50	50	2	56	73	6	60	84	4	54	65	8	59	81	16	51	54	0	#NULL!	14	3	#NULL!	62	1	52	58	0
TRF	45	4	1	1	10	F	0	50	50	1	53	62	0	50	50	1	53	62	0	50	50	3	50	50	0	50	50	1	51	54	1	45	31	1	48	42	6	44	28	0	#NULL!	12	3	#NULL!	52	0	50	50	0
TRF	46	4	2	2	14	F	4	59	81	2	56	73	1	57	76	4	64	92	0	50	50	4	53	62	1	55	69	9	65	93	7	58	79	10	63	90	26	59	81	0	#NULL!	21	4	#NULL!	84	1	55	69	0
TRF	47	4	2	2	9	F	0	50	50	1	53	62	2	62	89	2	58	79	1	57	76	2	50	50	0	50	50	0	50	50	3	50	50	0	43	24	8	49	46	1	#NULL!	44	1	#NULL!	58	0	50	50	0
TRF	48	4	2	2	9	F	5	59	81	4	62	89	1	57	76	4	62	89	2	63	90	16	61	87	4	66	95	3	58	79	10	61	87	7	61	87	43	63	90	12	#NULL!	89	4	#NULL!	79	3	63	90	3
TRF	49	5	1	1	10	M	7	64	92	3	60	84	1	58	79	2	56	73	1	57	76	12	53	62	7	68	97	6	59	81	11	64	92	13	61	87	42	60	84	8	#NULL!	65	4	#NULL!	57	3	60	84	3
TRF	50	5	1	1	10	F	10	69	97	0	50	50	2	62	89	4	62	89	2	60	84	5	50	50	2	56	73	1	51	54	12	65	93	3	53	62	29	55	69	2	#NULL!	38	3	#NULL!	52	0	50	50	6
TRF	51	5	1	1	10	F	0	50	50	0	50	50	0	50	50	1	53	62	1	57	76	10	52	58	1	53	62	6	59	81	0	38	12	7	58	79	19	52	58	4	#NULL!	51	6	#NULL!	68	0	50	50	0
TRF	52	5	2	2	11	F	4	57	76	0	50	50	0	50	50	1	54	65	0	50	50	0	50	50	0	50	50	2	56	73	4	52	58	2	55	69	7	48	42	0	#NULL!	19	0	#NULL!	25	0	50	50	1
TRF	53	5	2	2	10	F	3	55	69	0	50	50	1	57	76	1	54	65	0	50	50	0	50	50	1	55	69	2	56	73	4	52	58	3	57	76	8	49	46	0	#NULL!	19	0	#NULL!	25	0	50	50	1
TRF	54	5	2	2	9	M	5	59	81	4	62	89	1	57	76	1	54	65	1	57	76	7	54	65	0	50	50	0	50	50	10	61	87	0	43	24	20	56	73	7	#NULL!	77	0	#NULL!	25	3	63	90	2
TRF	55	5	1	1	11	F	0	50	50	0	50	50	0	50	50	0	50	50	0	50	50	2	50	50	0	50	50	0	50	50	0	38	12	0	41	18	2	38	12	2	#NULL!	38	0	#NULL!	17	0	50	50	0
TRF	56	5	2	2	13	F	0	50	50	0	50	50	0	50	50	0	50	50	0	50	50	1	50	50	0	50	50	0	50	50	0	39	14	0	43	24	1	41	18	1	#NULL!	48	0	#NULL!	30	0	50	50	0
TRF	57	5	2	2	12	F	0	50	50	2	56	73	0	50	50	1	57	76	0	50	50	9	58	79	1	55	69	6	62	89	2	50	50	7	61	87	19	57	76	8	#NULL!	81	1	#NULL!	67	3	61	87	0
TRF	58	5	2	2	12	F	0	50	50	0	50	50	0	50	50	0	50	50	0	50	50	0	50	50	0	50	50	0	50	50	0	39	14	0	43	24	0	35	7	0	#NULL!	21	0	#NULL!	30	0	50	50	0
TRF	59	5	1	1	11	F	0	50	50	0	50	50	0	50	50	0	50	50	0	50	50	9	51	54	0	50	50	4	56	73	0	38	12	4	54	65	14	49	46	7	#NULL!	63	2	#NULL!	47	0	50	50	0
TRF	60	5	1	1	9	F	2	52	58	3	60	84	1	58	79	1	53	62	1	57	76	7	50	50	1	53	62	0	50	50	6	56	73	1	48	42	16	50	50	7	#NULL!	63	0	#NULL!	17	2	57	76	1
TRF	61	6	1	1	13	F	5	61	87	2	56	73	0	50	50	2	59	81	1	57	76	11	53	62	4	60	84	4	58	79	7	58	79	8	59	81	29	56	73	9	#NULL!	67	2	#NULL!	55	2	55	69	3
TRF	62	6	1	1	11	F	2	52	58	7	67	96	0	50	50	4	62	89	2	60	84	15	55	69	8	69	97	10	62	89	9	60	84	18	64	92	49	61	87	9	#NULL!	68	6	#NULL!	68	4	63	90	2
TRF	63	6	1	1	15	F	9	68	97	2	56	73	0	50	50	2	59	81	0	50	50	14	55	69	1	53	62	3	56	73	11	62	89	4	55	69	33	56	73	7	#NULL!	60	7	#NULL!	77	0	50	50	4
TRF	64	6	2	2	11	F	4	57	76	4	62	89	0	50	50	0	50	50	0	50	50	2	50	50	1	55	69	0	50	50	8	58	79	1	52	58	11	51	54	2	#NULL!	53	0	#NULL!	25	2	60	84	2
TRF	65	6	2	2	12	F	0	50	50	0	50	50	0	50	50	2	61	87	0	50	50	5	54	65	0	50	50	0	50	50	0	39	14	0	43	24	7	50	50	2	#NULL!	59	3	#NULL!	81	0	50	50	0
TRF	66	6	2	2	11	F	6	61	87	4	62	89	0	50	50	0	50	50	0	50	50	10	57	76	1	55	69	0	50	50	10	61	87	1	52	58	22	56	73	9	#NULL!	82	1	#NULL!	58	4	65	93	3
TRF	67	6	1	1	8	M	18	80	99	12	85	99	4	67	96	19	94	99	16	92	99	42	79	99	17	86	99	37	95	99	34	83	99	54	88	99	175	92	99	24	#NULL!	99	18	#NULL!	97	14	85	99	10
TRF	68	6	1	1	8	F	10	69	97	4	63	90	2	62	89	6	67	96	7	72	99	19	58	79	4	62	89	6	59	81	16	68	97	10	59	81	61	64	92	9	#NULL!	68	10	#NULL!	82	2	57	76	6
TRF	69	6	1	1	11	M	11	70	98	6	66	95	9	78	99	8	70	98	10	79	99	18	57	76	9	70	98	13	64	92	26	75	99	22	67	96	89	72	99	9	#NULL!	68	9	#NULL!	78	10	75	99	3
TRF	70	6	2	2	10	M	12	69	97	6	66	95	5	68	97	11	76	99	6	72	99	16	61	87	10	75	99	14	68	97	23	70	98	24	71	99	84	71	99	7	#NULL!	77	9	#NULL!	91	8	72	99	6
TRF	71	6	2	2	10	M	16	74	99	7	68	97	7	71	99	13	81	99	9	78	99	21	64	92	13	80	99	22	75	99	30	76	99	35	79	99	116	81	99	11	#NULL!	87	10	#NULL!	93	11	79	99	8
TRF	72	6	2	2	12	M	11	69	97	4	61	87	4	68	97	5	66	95	2	62	89	8	57	76	4	64	92	14	68	97	19	71	99	18	67	96	56	67	96	3	#NULL!	64	5	#NULL!	87	2	59	81	8
TRF	73	7	1	1	12	F	2	54	65	1	52	58	0	50	50	0	50	50	0	50	50	10	52	58	3	58	79	1	52	58	3	52	58	4	55	69	17	52	58	7	#NULL!	60	3	#NULL!	62	1	52	58	2
TRF	74	7	1	1	13	F	0	50	50	1	52	58	0	50	50	0	50	50	0	50	50	3	50	50	3	58	79	0	50	50	1	46	34	3	54	65	8	47	38	2	#NULL!	40	1	#NULL!	47	0	50	50	0
TRF	75	7	1	1	14	F	0	50	50	1	52	58	0	50	50	1	55	69	1	57	76	14	55	69	5	62	89	2	54	65	1	46	34	7	58	79	25	54	65	6	#NULL!	57	8	#NULL!	79	3	58	79	0
TRF	76	7	2	2	12	F	1	51	54	1	52	58	0	50	50	2	61	87	0	50	50	2	51	54	0	50	50	0	50	50	2	50	50	0	43	24	6	49	46	2	#NULL!	59	0	#NULL!	30	1	55	69	0
TRF	77	7	2	2	13	F	2	54	65	2	56	73	0	50	50	0	50	50	0	50	50	3	52	58	1	55	69	3	59	81	4	54	65	4	58	79	12	53	62	3	#NULL!	64	0	#NULL!	30	1	55	69	1
TRF	78	7	2	2	10	F	6	61	87	2	57	76	0	50	50	1	54	65	1	57	76	7	54	65	3	63	90	0	50	50	8	58	79	3	57	76	20	56	73	5	#NULL!	69	2	#NULL!	69	4	65	93	3
TRF	79	7	1	1	14	F	6	63	90	2	56	73	2	62	89	1	55	69	0	50	50	0	50	50	1	53	62	4	58	79	10	61	87	5	56	73	17	52	58	0	#NULL!	14	0	#NULL!	21	1	52	58	2
TRF	80	7	1	1	15	F	4	59	81	4	61	87	2	62	89	3	62	89	0	50	50	13	54	65	0	50	50	2	54	65	10	61	87	2	52	58	30	56	73	10	#NULL!	69	3	#NULL!	62	4	61	87	1
TRF	81	7	1	1	12	F	8	66	95	6	63	90	2	62	89	2	59	81	2	60	84	15	55	69	2	56	73	0	50	50	16	66	95	2	52	58	41	58	79	13	#NULL!	78	2	#NULL!	55	6	64	92	2
TRF	82	7	2	2	15	F	10	68	97	6	66	95	2	64	92	3	62	89	0	50	50	16	62	89	3	62	89	0	50	50	18	70	98	3	56	73	44	64	92	13	#NULL!	92	3	#NULL!	81	6	67	96	5
TRF	83	7	2	2	15	F	13	72	99	5	63	90	4	68	97	5	66	95	3	65	93	8	57	76	4	64	92	11	66	95	22	73	99	15	66	95	56	67	96	4	#NULL!	68	4	#NULL!	84	5	66	95	5
TRF	84	7	2	2	12	F	7	63	90	3	59	81	0	50	50	1	57	76	0	50	50	3	52	58	2	59	81	7	63	90	10	62	89	9	62	89	24	58	79	1	#NULL!	48	2	#NULL!	77	1	55	69	3
TRF	85	8	1	1	12	M	0	50	50	0	50	50	0	50	50	1	55	69	0	50	50	7	51	54	1	53	62	0	50	50	0	39	14	1	49	46	9	48	42	3	#NULL!	46	4	#NULL!	67	0	50	50	0
TRF	86	8	1	1	17	M	1	51	54	1	52	58	0	50	50	0	50	50	0	50	50	6	50	50	1	53	62	0	50	50	2	50	50	1	49	46	9	48	42	5	#NULL!	54	1	#NULL!	47	0	50	50	0
TRF	87	8	1	1	13	M	0	50	50	0	50	50	0	50	50	1	55	69	0	50	50	5	50	50	1	53	62	1	52	58	0	39	14	2	52	58	8	47	38	4	#NULL!	50	1	#NULL!	47	0	50	50	0
TRF	88	8	2	2	13	M	0	50	50	0	50	50	0	50	50	0	50	50	0	50	50	0	50	50	0	50	50	0	50	50	0	39	14	0	43	24	0	35	7	0	#NULL!	21	0	#NULL!	30	0	50	50	0
TRF	89	8	2	2	15	M	1	51	54	1	52	58	1	57	76	1	57	76	0	50	50	5	54	65	1	55	69	0	50	50	3	52	58	1	51	54	10	52	58	5	#NULL!	72	0	#NULL!	30	1	55	69	1
TRF	90	8	2	2	14	M	1	51	54	2	56	73	0	50	50	0	50	50	0	50	50	5	54	65	1	55	69	0	50	50	3	52	58	1	51	54	9	51	54	5	#NULL!	72	0	#NULL!	30	2	59	81	0
TRF	91	8	1	1	13	F	1	51	54	3	59	81	0	50	50	0	50	50	0	50	50	5	50	50	0	50	50	0	50	50	4	54	65	0	42	21	9	48	42	5	#NULL!	54	0	#NULL!	21	1	52	58	1
TRF	92	8	1	1	16	F	0	50	50	0	50	50	0	50	50	0	50	50	0	50	50	0	50	50	0	50	50	0	50	50	0	39	14	0	42	21	0	33	5	0	#NULL!	14	0	#NULL!	21	0	50	50	0
TRF	93	8	1	1	17	F	0	50	50	1	52	58	0	50	50	0	50	50	0	50	50	2	50	50	0	50	50	0	50	50	1	46	34	0	42	21	3	43	24	1	#NULL!	33	1	#NULL!	47	1	52	58	0
TRF	94	8	2	2	13	F	0	50	50	1	52	58	0	50	50	0	50	50	0	50	50	2	51	54	0	50	50	0	50	50	1	46	34	0	43	24	3	46	34	2	#NULL!	59	0	#NULL!	30	1	55	69	0
TRF	95	8	2	2	14	F	1	51	54	0	50	50	0	50	50	0	50	50	0	50	50	0	50	50	0	50	50	0	50	50	1	46	34	0	43	24	1	41	18	0	#NULL!	21	0	#NULL!	30	0	50	50	1
TRF	96	8	2	2	13	F	0	50	50	0	50	50	0	50	50	0	50	50	0	50	50	4	53	62	0	50	50	0	50	50	0	39	14	0	43	24	4	47	38	3	#NULL!	64	1	#NULL!	67	0	50	50	0
TRF	97	9	1	1	16	F	5	61	87	0	50	50	1	58	79	2	59	81	0	50	50	1	50	50	1	53	62	0	50	50	6	57	76	1	49	46	11	49	46	1	#NULL!	33	0	#NULL!	21	0	50	50	3
TRF	98	9	1	1	16	F	2	54	65	0	50	50	0	50	50	0	50	50	0	50	50	2	50	50	1	53	62	0	50	50	2	50	50	1	49	46	5	45	31	2	#NULL!	40	0	#NULL!	21	0	50	50	0
TRF	99	9	1	1	15	F	0	50	50	0	50	50	0	50	50	0	50	50	0	50	50	0	50	50	0	50	50	0	50	50	0	39	14	0	42	21	0	33	5	0	#NULL!	14	0	#NULL!	21	0	50	50	0
TRF	100	9	2	2	15	F	3	56	73	0	50	50	2	64	92	0	50	50	0	50	50	5	54	65	0	50	50	1	55	69	5	56	73	1	51	54	11	53	62	5	#NULL!	72	0	#NULL!	30	0	50	50	2
TRF	101	9	2	2	13	F	2	54	65	0	50	50	1	57	76	0	50	50	0	50	50	0	50	50	0	50	50	0	50	50	3	52	58	0	43	24	3	46	34	0	#NULL!	21	0	#NULL!	30	0	50	50	2
TRF	102	9	2	2	14	F	4	59	81	0	50	50	1	57	76	0	50	50	0	50	50	2	51	54	0	50	50	0	50	50	5	56	73	0	43	24	8	51	54	2	#NULL!	59	0	#NULL!	30	0	50	50	2
TRF	103	9	1	1	15	M	5	61	87	3	59	81	0	50	50	6	67	96	2	60	84	16	56	73	5	62	89	5	59	81	8	59	81	10	60	84	43	59	81	9	#NULL!	67	7	#NULL!	77	1	52	58	3
TRF	104	9	1	1	16	M	5	61	87	3	59	81	0	50	50	2	59	81	3	64	92	13	54	65	4	60	84	7	61	87	8	59	81	11	61	87	38	58	79	7	#NULL!	60	6	#NULL!	74	2	55	69	3
TRF	105	9	1	1	18	M	3	57	76	4	61	87	0	50	50	2	59	81	1	57	76	9	52	58	2	56	73	4	58	79	7	58	79	6	57	76	26	55	69	5	#NULL!	54	4	#NULL!	67	1	52	58	3
TRF	106	9	2	2	15	M	2	54	65	3	59	81	0	50	50	1	57	76	0	50	50	1	50	50	2	59	81	0	50	50	5	56	73	2	54	65	10	52	58	1	#NULL!	48	0	#NULL!	30	1	55	69	2
TRF	107	9	2	2	14	M	6	62	89	1	52	58	4	68	97	3	62	89	2	62	89	7	56	73	0	50	50	2	57	76	11	63	90	2	54	65	26	59	81	6	#NULL!	75	1	#NULL!	67	0	50	50	4
TRF	108	9	2	2	14	M	6	62	89	1	52	58	0	50	50	2	61	87	3	65	93	9	58	79	2	59	81	2	57	76	7	58	79	4	58	79	26	59	81	8	#NULL!	81	1	#NULL!	67	1	55	69	5
TRF	109	10	1	1	16	M	1	51	54	0	50	50	0	50	50	1	55	69	0	50	50	16	56	73	3	58	79	1	52	58	1	46	34	4	55	69	22	53	62	8	#NULL!	63	8	#NULL!	79	0	50	50	0
TRF	110	10	1	1	10	M	1	51	54	2	57	76	0	50	50	0	50	50	0	50	50	2	50	50	1	53	62	0	50	50	3	51	54	1	48	42	6	44	28	2	#NULL!	38	0	#NULL!	17	0	50	50	0
TRF	111	10	1	1	18	M	1	51	54	0	50	50	0	50	50	1	55	69	1	57	76	5	50	50	1	53	62	1	52	58	1	46	34	2	52	58	10	49	46	4	#NULL!	50	1	#NULL!	47	1	52	58	1
TRF	112	10	2	2	17	M	2	54	65	0	50	50	0	50	50	0	50	50	0	50	50	0	50	50	0	50	50	0	50	50	2	50	50	0	43	24	2	44	28	0	#NULL!	21	0	#NULL!	30	0	50	50	0
TRF	113	10	2	2	17	F	2	54	65	0	50	50	0	50	50	2	61	87	1	57	76	11	59	81	1	55	69	2	57	76	2	50	50	3	56	73	20	57	76	8	#NULL!	81	3	#NULL!	81	1	55	69	0
TRF	114	10	2	2	15	M	2	54	65	0	50	50	2	64	92	0	50	50	0	50	50	0	50	50	0	50	50	0	50	50	4	54	65	0	43	24	4	47	38	0	#NULL!	21	0	#NULL!	30	0	50	50	0
TRF	115	10	1	1	15	M	6	63	90	3	59	81	1	58	79	0	50	50	2	60	84	6	50	50	1	53	62	5	59	81	10	61	87	6	57	76	24	54	65	5	#NULL!	54	1	#NULL!	47	4	61	87	2
TRF	116	10	1	1	16	M	3	57	76	3	59	81	0	50	50	2	59	81	3	64	92	8	51	54	6	63	90	3	56	73	6	57	76	9	59	81	28	55	69	4	#NULL!	50	4	#NULL!	67	2	55	69	2
TRF	117	10	1	1	15	M	4	59	81	4	61	87	1	58	79	5	65	93	3	64	92	8	51	54	1	53	62	4	58	79	9	60	84	5	56	73	31	56	73	8	#NULL!	63	0	#NULL!	21	4	61	87	1
TRF	118	10	2	2	16	M	4	59	81	0	50	50	0	50	50	0	50	50	0	50	50	1	50	50	2	59	81	0	50	50	4	54	65	2	54	65	7	50	50	0	#NULL!	21	1	#NULL!	67	0	50	50	1
TRF	119	10	2	2	15	M	4	59	81	0	50	50	0	50	50	0	50	50	0	50	50	1	50	50	2	59	81	0	50	50	4	54	65	2	54	65	7	50	50	1	#NULL!	48	0	#NULL!	30	0	50	50	1
TRF	120	10	2	2	16	M	4	59	81	0	50	50	0	50	50	1	57	76	0	50	50	0	50	50	2	59	81	0	50	50	4	54	65	2	54	65	7	50	50	0	#NULL!	21	0	#NULL!	30	0	50	50	1
TRF	121	1	2	2	7	F	3	55	69	3	60	84	0	50	50	2	58	79	0	50	50	0	50	50	0	50	50	0	50	50	6	55	69	0	43	24	8	49	46	0	#NULL!	19	0	#NULL!	25	1	55	69	3
TRF	122	1	2	2	6	F	9	65	93	13	89	99	1	57	76	3	61	87	2	63	90	24	65	93	3	63	90	3	58	79	23	70	98	6	60	84	62	67	96	22	#NULL!	98	2	#NULL!	69	7	70	98	5
TRF	123	1	2	2	7	F	4	57	76	6	66	95	0	50	50	0	50	50	0	50	50	1	50	50	0	50	50	0	50	50	10	61	87	0	43	24	11	51	54	1	#NULL!	44	0	#NULL!	25	1	55	69	2
TRF	124	1	1	1	7	F	2	52	58	3	60	84	0	50	50	1	53	62	0	50	50	14	54	65	2	56	73	0	50	50	5	55	69	2	51	54	22	53	62	12	#NULL!	78	2	#NULL!	47	2	57	76	1
TRF	125	1	1	1	6	F	9	68	97	6	66	95	3	65	93	8	70	98	2	60	84	11	52	58	1	53	62	3	55	69	18	70	98	4	54	65	47	61	87	8	#NULL!	65	3	#NULL!	52	4	63	90	8
TRF	126	1	1	1	7	F	1	51	54	1	53	62	0	50	50	2	56	73	1	57	76	18	57	76	4	62	89	8	60	84	2	48	42	12	60	84	35	57	76	11	#NULL!	75	7	#NULL!	72	2	57	76	1
TRF	127	1	2	2	6	F	5	59	81	6	66	95	0	50	50	1	54	65	0	50	50	6	53	62	1	55	69	1	53	62	11	62	89	2	55	69	20	56	73	6	#NULL!	73	0	#NULL!	25	3	63	90	4
TRF	128	1	2	2	8	F	3	55	69	1	53	62	0	50	50	1	54	65	0	50	50	1	50	50	0	50	50	3	58	79	4	52	58	3	57	76	10	50	50	0	#NULL!	19	1	#NULL!	58	1	55	69	0
TRF	129	1	2	2	6	F	3	55	69	1	53	62	3	65	93	0	50	50	0	50	50	2	50	50	0	50	50	1	53	62	7	57	76	1	52	58	10	50	50	1	#NULL!	44	1	#NULL!	58	1	55	69	1
TRF	130	1	1	1	7	F	2	52	58	1	53	62	1	58	79	2	56	73	0	50	50	6	50	50	2	56	73	3	55	69	4	53	62	5	55	69	17	51	54	2	#NULL!	38	4	#NULL!	57	0	50	50	0
TRF	131	1	1	1	6	F	4	57	76	1	53	62	0	50	50	0	50	50	0	50	50	4	50	50	1	53	62	2	53	62	5	55	69	3	53	62	12	48	42	1	#NULL!	29	3	#NULL!	52	0	50	50	1
TRF	132	1	1	1	8	F	4	57	76	3	60	84	0	50	50	0	50	50	0	50	50	1	50	50	0	50	50	1	51	54	7	58	79	1	48	42	11	47	38	0	#NULL!	12	1	#NULL!	39	1	54	65	1
TRF	133	2	2	2	8	M	3	55	69	5	64	92	6	70	98	1	54	65	1	57	76	5	53	62	1	55	69	0	50	50	14	65	93	1	52	58	23	56	73	3	#NULL!	60	2	#NULL!	69	4	65	93	3
TRF	134	2	2	2	8	F	8	64	92	2	57	76	0	50	50	5	65	93	1	57	76	1	50	50	1	55	69	1	53	62	10	61	87	2	55	69	20	56	73	1	#NULL!	44	0	#NULL!	25	1	55	69	6
TRF	135	2	2	2	9	M	2	53	62	0	50	50	1	57	76	1	54	65	0	50	50	2	50	50	1	55	69	1	53	62	3	50	50	2	55	69	8	49	46	2	#NULL!	53	0	#NULL!	25	0	50	50	1
TRF	136	2	1	1	9	M	4	57	76	3	60	84	6	70	98	2	56	73	0	50	50	5	50	50	0	50	50	0	50	50	13	66	95	0	41	18	23	53	62	3	#NULL!	45	2	#NULL!	47	4	63	90	2
TRF	137	2	1	1	9	F	5	59	81	3	60	84	0	50	50	2	56	73	0	50	50	15	55	69	4	62	89	8	60	84	8	59	81	12	60	84	39	58	79	13	#NULL!	81	2	#NULL!	47	2	57	76	4
TRF	138	2	1	1	8	F	0	50	50	2	57	76	0	50	50	0	50	50	0	50	50	7	50	50	0	50	50	1	51	54	2	48	42	1	48	42	10	47	38	6	#NULL!	59	1	#NULL!	39	1	54	65	0
TRF	139	2	2	2	10	F	0	50	50	1	53	62	0	50	50	0	50	50	0	50	50	0	50	50	0	50	50	0	50	50	1	44	28	0	43	24	1	39	14	0	#NULL!	19	0	#NULL!	25	1	55	69	0
TRF	140	2	2	2	7	F	1	51	54	2	57	76	0	50	50	1	54	65	0	50	50	0	50	50	0	50	50	0	50	50	3	50	50	0	43	24	4	45	31	0	#NULL!	19	0	#NULL!	25	0	50	50	0
TRF	141	2	2	2	8	F	0	50	50	0	50	50	0	50	50	0	50	50	0	50	50	0	50	50	0	50	50	0	50	50	0	37	10	0	43	24	0	33	5	0	#NULL!	19	0	#NULL!	25	0	50	50	0
TRF	142	2	1	1	6	F	1	51	54	0	50	50	2	62	89	1	53	62	0	50	50	6	50	50	1	53	62	1	51	54	3	51	54	2	51	54	12	48	42	6	#NULL!	59	0	#NULL!	17	2	57	76	0
TRF	143	2	1	1	6	F	0	50	50	3	60	84	0	50	50	0	50	50	0	50	50	5	50	50	1	53	62	0	50	50	3	51	54	1	48	42	9	46	34	5	#NULL!	56	0	#NULL!	17	3	60	84	0
TRF	144	2	1	1	8	F	2	52	58	4	63	90	0	50	50	2	56	73	0	50	50	13	54	65	4	62	89	0	50	50	6	56	73	4	54	65	26	54	65	13	#NULL!	81	0	#NULL!	17	3	60	84	1
TRF	145	3	2	2	9	F	5	59	81	0	50	50	0	50	50	0	50	50	0	50	50	0	50	50	0	50	50	0	50	50	5	54	65	0	43	24	5	46	34	0	#NULL!	19	0	#NULL!	25	0	50	50	2
TRF	146	3	2	2	10	F	4	57	76	0	50	50	0	50	50	0	50	50	0	50	50	0	50	50	0	50	50	0	50	50	4	52	58	0	43	24	5	46	34	0	#NULL!	19	0	#NULL!	25	0	50	50	1
TRF	147	3	2	2	8	F	4	57	76	4	62	89	1	57	76	2	58	79	0	50	50	7	54	65	2	59	81	1	53	62	9	60	84	3	57	76	21	56	73	4	#NULL!	65	3	#NULL!	75	2	60	84	4
TRF	148	3	1	1	8	F	1	51	54	0	50	50	0	50	50	0	50	50	0	50	50	7	50	50	0	50	50	1	51	54	1	45	31	1	48	42	9	46	34	4	#NULL!	51	3	#NULL!	52	1	54	65	0
TRF	149	3	1	1	10	F	5	59	81	2	57	76	0	50	50	0	50	50	0	50	50	1	50	50	0	50	50	0	50	50	7	58	79	0	41	18	9	46	34	0	#NULL!	12	1	#NULL!	39	0	50	50	2
TRF	150	3	1	1	9	F	8	66	95	8	69	97	1	58	79	5	64	92	1	57	76	4	50	50	1	53	62	3	55	69	17	69	97	4	54	65	33	57	76	3	#NULL!	45	1	#NULL!	39	4	63	90	6
TRF	151	3	2	2	9	F	8	64	92	2	57	76	3	65	93	3	61	87	1	57	76	4	52	58	3	63	90	3	58	79	13	64	92	6	60	84	28	58	79	2	#NULL!	53	2	#NULL!	69	3	63	90	4
TRF	152	3	2	2	9	F	3	55	69	1	53	62	2	62	89	2	58	79	0	50	50	6	53	62	1	55	69	1	53	62	6	55	69	2	55	69	16	54	65	5	#NULL!	69	1	#NULL!	58	0	50	50	2
TRF	153	3	2	2	9	F	1	51	54	3	60	84	2	62	89	2	58	79	0	50	50	6	53	62	1	55	69	0	50	50	6	55	69	1	52	58	15	53	62	6	#NULL!	73	0	#NULL!	25	1	55	69	1
TRF	154	3	1	1	9	F	1	51	54	2	57	76	2	62	89	3	59	81	0	50	50	11	52	58	3	59	81	2	53	62	5	55	69	5	55	69	25	54	65	5	#NULL!	56	6	#NULL!	68	0	50	50	2
TRF	155	3	1	1	10	F	11	70	98	6	66	95	3	65	93	5	64	92	3	64	92	20	58	79	6	66	95	12	64	92	20	70	98	18	64	92	69	67	96	11	#NULL!	75	9	#NULL!	78	6	67	96	6
TRF	156	3	1	1	9	F	2	52	58	2	57	76	1	58	79	4	62	89	1	57	76	16	56	73	2	56	73	4	56	73	5	55	69	6	56	73	33	57	76	10	#NULL!	72	6	#NULL!	68	1	54	65	3
TRF	157	4	2	2	12	M	0	50	50	0	50	50	0	50	50	0	50	50	0	50	50	1	50	50	0	50	50	0	50	50	0	39	14	0	43	24	1	41	18	0	#NULL!	21	1	#NULL!	67	0	50	50	0
TRF	158	4	1	1	10	M	5	59	81	0	50	50	5	69	97	0	50	50	0	50	50	1	50	50	2	56	73	1	51	54	10	62	89	3	53	62	18	51	54	1	#NULL!	29	0	#NULL!	17	0	50	50	1
TRF	159	4	2	2	11	F	0	50	50	0	50	50	0	50	50	0	50	50	0	50	50	1	50	50	0	50	50	1	53	62	0	37	10	1	52	58	3	44	28	1	#NULL!	44	0	#NULL!	25	0	50	50	0
TRF	160	4	1	1	10	F	0	50	50	0	50	50	0	50	50	0	50	50	0	50	50	0	50	50	0	50	50	0	50	50	0	38	12	0	41	18	0	32	4	0	#NULL!	12	0	#NULL!	17	0	50	50	0
TRF	161	4	1	1	12	M	6	63	90	0	50	50	0	50	50	1	55	69	0	50	50	3	50	50	1	53	62	4	58	79	6	57	76	5	56	73	15	51	54	1	#NULL!	33	2	#NULL!	55	1	52	58	2
TRF	162	4	1	1	12	F	0	50	50	0	50	50	0	50	50	0	50	50	0	50	50	1	50	50	0	50	50	0	50	50	0	39	14	0	42	21	1	39	14	0	#NULL!	14	1	#NULL!	47	0	50	50	0
TRF	163	4	2	2	10	F	6	61	87	1	53	62	3	65	93	2	58	79	0	50	50	0	50	50	0	50	50	0	50	50	10	61	87	0	43	24	13	52	58	0	#NULL!	19	0	#NULL!	25	0	50	50	3
TRF	164	4	2	2	10	F	1	51	54	0	50	50	3	65	93	0	50	50	0	50	50	1	50	50	0	50	50	0	50	50	4	52	58	0	43	24	5	46	34	0	#NULL!	19	1	#NULL!	58	0	50	50	0
TRF	165	4	2	2	10	F	4	57	76	1	53	62	8	74	99	1	54	65	0	50	50	0	50	50	0	50	50	1	53	62	13	64	92	1	52	58	16	54	65	0	#NULL!	19	0	#NULL!	25	0	50	50	1
TRF	166	4	1	1	10	F	2	52	58	1	53	62	4	67	96	1	53	62	0	50	50	9	51	54	1	53	62	4	56	73	7	58	79	5	55	69	22	53	62	5	#NULL!	56	4	#NULL!	57	1	54	65	1
TRF	167	4	1	1	10	F	4	57	76	1	53	62	4	67	96	2	56	73	0	50	50	2	50	50	2	56	73	1	51	54	9	60	84	3	53	62	20	52	58	0	#NULL!	12	2	#NULL!	47	1	54	65	2
TRF	168	4	1	1	10	F	1	51	54	2	57	76	6	70	98	0	50	50	1	57	76	17	56	73	2	56	73	6	59	81	9	60	84	8	58	79	39	58	79	10	#NULL!	72	7	#NULL!	72	2	57	76	0
TRF	169	5	2	2	11	M	1	51	54	0	50	50	0	50	50	5	65	93	0	50	50	10	57	76	1	55	69	3	58	79	1	44	28	4	58	79	20	56	73	5	#NULL!	69	5	#NULL!	83	0	50	50	0
TRF	170	5	2	2	11	M	1	51	54	1	53	62	0	50	50	0	50	50	0	50	50	1	50	50	0	50	50	0	50	50	2	47	38	0	43	24	3	44	28	1	#NULL!	44	0	#NULL!	25	0	50	50	1
TRF	171	5	2	2	11	F	9	65	93	1	53	62	3	65	93	2	58	79	1	57	76	2	50	50	0	50	50	5	61	87	13	64	92	5	59	81	23	56	73	1	#NULL!	44	1	#NULL!	58	1	55	69	4
TRF	172	5	1	1	11	M	1	51	54	0	50	50	0	50	50	1	53	62	1	57	76	9	51	54	0	50	50	0	50	50	1	45	31	0	41	18	13	49	46	4	#NULL!	51	5	#NULL!	63	1	54	65	1
TRF	173	5	1	1	12	M	1	51	54	0	50	50	0	50	50	0	50	50	0	50	50	3	50	50	0	50	50	1	52	58	1	46	34	1	49	46	5	45	31	0	#NULL!	14	3	#NULL!	62	0	50	50	1
TRF	174	5	1	1	11	F	9	68	97	1	53	62	2	62	89	4	62	89	0	50	50	4	50	50	0	50	50	5	58	79	12	65	93	5	55	69	25	54	65	1	#NULL!	29	3	#NULL!	52	0	50	50	5
TRF	175	5	2	2	11	F	2	53	62	0	50	50	1	57	76	0	50	50	0	50	50	3	51	54	0	50	50	3	58	79	3	50	50	3	57	76	10	50	50	0	#NULL!	19	3	#NULL!	75	0	50	50	1
TRF	176	5	2	2	11	F	1	51	54	2	57	76	0	50	50	0	50	50	0	50	50	1	50	50	0	50	50	0	50	50	3	50	50	0	43	24	4	45	31	1	#NULL!	44	0	#NULL!	25	1	55	69	1
TRF	177	5	2	2	12	F	0	50	50	0	50	50	0	50	50	1	57	76	0	50	50	11	59	81	4	64	92	0	50	50	0	39	14	4	58	79	17	56	73	7	#NULL!	78	4	#NULL!	84	1	55	69	0
TRF	178	5	1	1	13	F	4	59	81	6	63	90	1	58	79	2	59	81	0	50	50	12	53	62	2	56	73	0	50	50	11	62	89	2	52	58	27	55	69	11	#NULL!	72	1	#NULL!	47	3	58	79	2
TRF	179	5	1	1	12	F	2	54	65	4	61	87	2	62	89	2	59	81	0	50	50	11	53	62	1	53	62	2	54	65	8	59	81	3	54	65	24	54	65	9	#NULL!	67	2	#NULL!	55	4	61	87	1
TRF	180	5	2	2	10	F	3	55	69	1	53	62	2	62	89	4	62	89	0	50	50	4	52	58	0	50	50	2	56	73	6	55	69	2	55	69	16	54	65	2	#NULL!	53	2	#NULL!	69	1	55	69	2
TRF	181	6	2	2	11	F	7	62	89	6	66	95	5	68	97	3	61	87	3	65	93	19	63	90	2	59	81	8	64	92	18	68	97	10	64	92	55	66	95	13	#NULL!	90	6	#NULL!	85	3	63	90	5
TRF	182	6	2	2	11	F	7	62	89	6	66	95	3	65	93	4	62	89	3	65	93	16	61	87	2	59	81	8	64	92	16	67	96	10	64	92	51	65	93	9	#NULL!	82	7	#NULL!	88	3	63	90	5
TRF	183	6	2	2	12	M	3	56	73	0	50	50	0	50	50	0	50	50	1	57	76	10	58	79	1	55	69	1	55	69	3	52	58	2	54	65	16	55	69	7	#NULL!	78	3	#NULL!	81	2	59	81	1
TRF	184	6	1	1	11	F	7	64	92	5	64	92	1	58	79	4	62	89	3	64	92	18	57	76	2	56	73	9	61	87	13	66	95	11	60	84	51	62	89	10	#NULL!	72	8	#NULL!	75	3	60	84	5
TRF	185	6	1	1	12	F	5	61	87	3	59	81	3	65	93	3	62	89	6	70	98	28	63	90	3	58	79	13	65	93	11	62	89	16	64	92	67	65	93	13	#NULL!	78	15	#NULL!	94	5	62	89	3
TRF	186	6	1	1	12	M	3	57	76	0	50	50	0	50	50	0	50	50	1	57	76	10	52	58	1	53	62	0	50	50	3	52	58	1	49	46	15	51	54	7	#NULL!	60	3	#NULL!	62	2	55	69	1
TRF	187	6	2	2	12	M	4	59	81	2	56	73	2	64	92	2	61	87	0	50	50	8	57	76	3	62	89	7	63	90	8	59	81	10	63	90	28	60	84	4	#NULL!	68	4	#NULL!	84	1	55	69	2
TRF	188	6	2	2	11	F	3	55	69	1	53	62	3	65	93	1	54	65	0	50	50	6	53	62	1	55	69	0	50	50	7	57	76	1	52	58	16	54	65	4	#NULL!	65	2	#NULL!	69	1	55	69	1
TRF	189	6	2	2	12	F	10	68	97	5	63	90	5	70	98	4	64	92	2	62	89	10	58	79	1	55	69	0	50	50	20	71	99	1	51	54	38	63	90	8	#NULL!	81	2	#NULL!	77	7	69	97	5
TRF	190	6	1	1	13	F	7	64	92	5	62	89	3	65	93	9	70	98	4	66	95	30	64	92	6	63	90	12	64	92	15	65	93	18	65	93	78	69	97	18	#NULL!	90	12	#NULL!	90	4	61	87	5
TRF	191	6	1	1	14	F	2	54	65	2	56	73	0	50	50	3	62	89	0	50	50	10	52	58	3	58	79	6	60	84	4	54	65	9	59	81	28	55	69	5	#NULL!	54	5	#NULL!	71	2	55	69	1
TRF	192	6	1	1	12	F	2	54	65	6	63	90	0	50	50	3	62	89	0	50	50	12	53	62	1	53	62	0	50	50	8	59	81	1	49	46	24	54	65	11	#NULL!	72	1	#NULL!	47	3	58	79	0
TRF	193	7	2	2	13	M	2	54	65	2	56	73	0	50	50	1	57	76	0	50	50	8	57	76	0	50	50	1	55	69	4	54	65	1	51	54	14	54	65	6	#NULL!	75	2	#NULL!	77	3	61	87	0
TRF	194	7	2	2	13	M	2	54	65	1	52	58	0	50	50	0	50	50	0	50	50	10	58	79	0	50	50	0	50	50	3	52	58	0	43	24	13	54	65	9	#NULL!	84	1	#NULL!	67	2	59	81	0
TRF	195	7	2	2	12	M	5	61	87	3	59	81	0	50	50	0	50	50	0	50	50	2	51	54	0	50	50	2	57	76	8	59	81	2	54	65	12	53	62	2	#NULL!	59	0	#NULL!	30	1	55	69	2
TRF	196	7	1	1	13	M	0	50	50	2	56	73	0	50	50	1	55	69	0	50	50	12	53	62	3	58	79	1	52	58	2	50	50	4	55	69	19	52	58	11	#NULL!	72	1	#NULL!	47	3	58	79	0
TRF	197	7	1	1	12	M	3	57	76	4	61	87	0	50	50	3	62	89	0	50	50	12	53	62	2	56	73	1	52	58	7	58	79	3	54	65	27	55	69	10	#NULL!	69	2	#NULL!	55	2	55	69	2
TRF	198	7	1	1	13	M	7	64	92	1	52	58	1	58	79	0	50	50	1	57	76	6	50	50	1	53	62	1	52	58	9	60	84	2	52	58	19	52	58	5	#NULL!	54	1	#NULL!	47	3	58	79	3
TRF	199	7	1	1	15	M	9	68	97	3	59	81	4	67	96	3	62	89	1	57	76	13	54	65	2	56	73	6	60	84	16	66	95	8	59	81	42	59	81	9	#NULL!	67	4	#NULL!	67	1	52	58	4
TRF	200	7	1	1	14	M	5	61	87	6	63	90	4	67	96	2	59	81	1	57	76	20	58	79	4	60	84	3	56	73	15	65	93	7	58	79	46	60	84	17	#NULL!	88	3	#NULL!	62	4	61	87	2
TRF	201	7	1	1	15	M	6	63	90	3	59	81	3	65	93	1	55	69	1	57	76	10	52	58	1	53	62	6	60	84	12	63	90	7	58	79	31	56	73	8	#NULL!	63	2	#NULL!	55	2	55	69	2
TRF	202	7	2	2	12	M	9	67	96	1	52	58	4	68	97	4	64	92	0	50	50	11	59	81	3	62	89	9	65	93	14	65	93	12	65	93	41	64	92	8	#NULL!	81	3	#NULL!	81	0	50	50	4
TRF	203	7	2	2	13	M	12	70	98	2	56	73	5	70	98	5	66	95	0	50	50	6	55	69	3	62	89	12	67	96	19	71	99	15	66	95	46	65	93	1	#NULL!	48	5	#NULL!	87	0	50	50	6
TRF	204	7	2	2	13	M	13	72	99	3	59	81	3	66	95	3	62	89	2	62	89	10	58	79	3	62	89	10	65	93	19	71	99	13	65	93	49	66	95	9	#NULL!	84	1	#NULL!	67	4	64	92	5
TRF	205	8	1	1	13	M	7	64	92	1	52	58	1	58	79	2	59	81	0	50	50	2	50	50	1	53	62	0	50	50	9	60	84	1	49	46	16	51	54	0	#NULL!	14	2	#NULL!	55	0	50	50	3
TRF	206	8	1	1	14	F	11	71	99	3	59	81	2	62	89	3	62	89	1	57	76	14	55	69	3	58	79	5	59	81	16	66	95	8	59	81	42	59	81	11	#NULL!	72	3	#NULL!	62	3	58	79	6
TRF	207	8	1	1	15	F	3	57	76	1	52	58	0	50	50	1	55	69	0	50	50	8	51	54	1	53	62	0	50	50	4	54	65	1	49	46	15	51	54	5	#NULL!	54	3	#NULL!	62	0	50	50	2
TRF	208	8	2	2	13	F	8	65	93	1	52	58	3	66	95	4	64	92	1	57	76	7	56	73	2	59	81	2	57	76	12	64	92	4	58	79	28	60	84	7	#NULL!	78	0	#NULL!	30	0	50	50	4
TRF	209	8	2	2	13	M	0	50	50	4	61	87	0	50	50	0	50	50	0	50	50	4	53	62	1	55	69	0	50	50	4	54	65	1	51	54	9	51	54	4	#NULL!	68	0	#NULL!	30	3	61	87	0
TRF	210	8	2	2	15	M	2	54	65	0	50	50	0	50	50	0	50	50	0	50	50	2	51	54	1	55	69	0	50	50	2	50	50	1	51	54	6	49	46	2	#NULL!	59	0	#NULL!	30	0	50	50	1
TRF	211	8	2	2	14	F	2	54	65	0	50	50	0	50	50	2	61	87	1	57	76	10	58	79	1	55	69	8	64	92	2	50	50	9	62	89	26	59	81	3	#NULL!	64	7	#NULL!	92	0	50	50	1
TRF	212	8	2	2	14	F	5	61	87	1	52	58	6	72	99	2	61	87	0	50	50	1	50	50	1	55	69	0	50	50	12	64	92	1	51	54	16	55	69	1	#NULL!	48	0	#NULL!	30	0	50	50	3
TRF	213	8	2	2	13	F	5	61	87	2	56	73	3	66	95	1	57	76	1	57	76	3	52	58	0	50	50	1	55	69	10	62	89	1	51	54	18	56	73	1	#NULL!	48	2	#NULL!	77	0	50	50	2
TRF	214	8	2	2	14	F	5	61	87	6	66	95	5	70	98	4	64	92	5	69	97	27	69	97	9	72	99	7	63	90	16	68	97	16	67	96	69	69	97	18	#NULL!	97	9	#NULL!	94	5	66	95	3
TRF	215	8	1	1	15	F	2	54	65	4	61	87	0	50	50	2	59	81	2	60	84	19	58	79	8	67	96	9	63	90	6	57	76	17	65	93	47	60	84	14	#NULL!	81	5	#NULL!	71	3	58	79	1
TRF	216	8	1	1	14	F	1	51	54	4	61	87	0	50	50	0	50	50	3	64	92	22	60	84	8	67	96	4	58	79	5	56	73	12	61	87	42	59	81	17	#NULL!	88	5	#NULL!	71	3	58	79	0
TRF	217	9	2	2	16	M	5	61	87	3	59	81	6	72	99	3	62	89	0	50	50	5	54	65	0	50	50	2	57	76	14	65	93	2	54	65	27	59	81	3	#NULL!	64	2	#NULL!	77	5	66	95	3
TRF	218	9	2	2	14	M	7	63	90	1	52	58	3	66	95	0	50	50	0	50	50	1	50	50	0	50	50	1	55	69	11	63	90	1	51	54	13	54	65	0	#NULL!	21	1	#NULL!	67	0	50	50	3
TRF	219	9	2	2	14	M	9	67	96	3	59	81	6	72	99	4	64	92	2	62	89	8	57	76	0	50	50	12	67	96	18	70	98	12	65	93	45	65	93	5	#NULL!	72	3	#NULL!	81	2	59	81	3
TRF	220	9	1	1	13	M	1	51	54	0	50	50	1	58	79	1	55	69	0	50	50	9	52	58	3	58	79	2	54	65	2	50	50	5	56	73	17	52	58	4	#NULL!	50	5	#NULL!	71	0	50	50	0
TRF	221	9	1	1	14	M	3	57	76	1	52	58	0	50	50	5	65	93	1	57	76	7	51	54	4	60	84	7	61	87	4	54	65	11	61	87	29	56	73	6	#NULL!	57	1	#NULL!	47	1	52	58	3
TRF	222	9	1	1	15	M	7	64	92	3	59	81	0	50	50	0	50	50	1	57	76	0	50	50	0	50	50	2	54	65	10	61	87	2	52	58	14	51	54	0	#NULL!	14	0	#NULL!	21	2	55	69	2
TRF	223	9	2	2	16	F	13	72	99	8	69	97	3	66	95	8	72	99	5	69	97	19	65	93	6	67	96	3	59	81	24	74	99	9	62	89	69	69	97	16	#NULL!	96	3	#NULL!	81	6	67	96	8
TRF	224	9	2	2	16	M	9	67	96	9	70	98	0	50	50	7	70	98	3	65	93	15	62	89	4	64	92	2	57	76	18	70	98	6	60	84	51	67	96	13	#NULL!	92	2	#NULL!	77	4	64	92	5
TRF	225	9	2	2	15	M	3	56	73	2	56	73	0	50	50	3	62	89	0	50	50	24	67	96	8	70	98	23	77	99	5	56	73	31	74	99	66	68	97	13	#NULL!	92	11	#NULL!	96	2	59	81	0
TRF	226	9	1	1	16	F	2	54	65	0	50	50	0	50	50	3	62	89	0	50	50	15	55	69	7	65	93	5	59	81	2	50	50	12	61	87	33	56	73	5	#NULL!	54	10	#NULL!	86	2	55	69	0
TRF	227	9	1	1	15	F	2	54	65	2	56	73	0	50	50	1	55	69	0	50	50	7	51	54	5	62	89	2	54	65	4	54	65	7	58	79	19	52	58	4	#NULL!	50	3	#NULL!	62	4	61	87	0
TRF	228	9	1	1	13	F	0	50	50	0	50	50	0	50	50	1	55	69	1	57	76	8	51	54	2	56	73	5	59	81	0	39	14	7	58	79	17	52	58	2	#NULL!	40	6	#NULL!	74	0	50	50	0
TRF	229	10	2	2	16	M	9	67	96	0	50	50	3	66	95	0	50	50	2	62	89	10	58	79	3	62	89	4	60	84	12	64	92	7	61	87	31	61	87	7	#NULL!	78	3	#NULL!	81	2	59	81	5
TRF	230	10	2	2	15	M	4	59	81	0	50	50	2	64	92	2	61	87	1	57	76	2	51	54	1	55	69	4	60	84	6	57	76	5	59	81	18	56	73	0	#NULL!	21	2	#NULL!	77	0	50	50	0
TRF	231	10	2	2	15	M	9	67	96	1	52	58	4	68	97	2	61	87	0	50	50	11	59	81	2	59	81	8	64	92	14	65	93	10	63	90	39	63	90	6	#NULL!	75	5	#NULL!	87	2	59	81	3
TRF	232	10	1	1	16	M	4	59	81	1	52	58	2	62	89	1	55	69	0	50	50	6	50	50	3	58	79	3	56	73	7	58	79	6	57	76	21	53	62	4	#NULL!	50	2	#NULL!	55	0	50	50	1
TRF	233	10	1	1	14	M	4	59	81	2	56	73	1	58	79	2	59	81	2	60	84	5	50	50	2	56	73	3	56	73	7	58	79	5	56	73	22	53	62	5	#NULL!	54	0	#NULL!	21	0	50	50	2
TRF	234	10	1	1	15	M	1	51	54	1	52	58	1	58	79	3	62	89	0	50	50	6	50	50	2	56	73	5	59	81	3	52	58	7	58	79	19	52	58	2	#NULL!	40	4	#NULL!	67	0	50	50	1
TRF	235	10	1	1	17	M	5	61	87	0	50	50	2	62	89	2	59	81	1	57	76	6	50	50	1	53	62	6	60	84	7	58	79	7	58	79	25	54	65	2	#NULL!	40	4	#NULL!	67	0	50	50	2
TRF	236	10	1	1	15	M	4	59	81	1	52	58	0	50	50	3	62	89	0	50	50	10	52	58	2	56	73	7	61	87	5	56	73	9	59	81	27	55	69	4	#NULL!	50	6	#NULL!	74	0	50	50	1
TRF	237	10	1	1	16	M	8	66	95	2	56	73	0	50	50	3	62	89	1	57	76	7	51	54	2	56	73	7	61	87	10	61	87	9	59	81	30	56	73	4	#NULL!	50	3	#NULL!	62	1	52	58	5
TRF	238	10	2	2	14	M	5	61	87	1	52	58	1	57	76	2	61	87	0	50	50	12	60	84	3	62	89	6	62	89	7	58	79	9	62	89	31	61	87	8	#NULL!	81	4	#NULL!	84	0	50	50	2
TRF	239	10	1	1	15	M	6	63	90	1	52	58	2	62	89	1	55	69	0	50	50	5	50	50	2	56	73	4	58	79	9	60	84	6	57	76	21	53	62	3	#NULL!	46	2	#NULL!	55	0	50	50	3
TRF	240	10	2	2	15	M	5	61	87	2	56	73	1	57	76	3	62	89	0	50	50	8	57	76	2	59	81	7	63	90	8	59	81	9	62	89	28	60	84	7	#NULL!	78	1	#NULL!	67	1	55	69	2
TRF	241	1	1	1	6	F	5	59	81	2	57	76	1	58	79	2	56	73	2	60	84	12	53	62	4	62	89	3	55	69	8	59	81	7	58	79	33	57	76	8	#NULL!	65	4	#NULL!	57	2	57	76	3
TRF	242	1	2	2	6	F	7	62	89	2	57	76	2	62	89	1	54	65	2	63	90	10	57	76	2	59	81	4	60	84	11	62	89	6	60	84	30	59	81	6	#NULL!	73	4	#NULL!	79	2	60	84	4
TRF	243	1	1	1	7	F	6	61	87	3	60	84	3	65	93	1	53	62	1	57	76	9	51	54	2	56	73	1	51	54	12	65	93	3	53	62	27	54	65	8	#NULL!	65	1	#NULL!	39	3	60	84	2
TRF	244	1	2	2	6	F	3	55	69	3	60	84	3	65	93	5	65	93	2	63	90	10	57	76	2	59	81	4	60	84	9	60	84	6	60	84	34	61	87	7	#NULL!	77	3	#NULL!	75	2	60	84	3
TRF	245	1	2	2	8	F	6	61	87	1	53	62	3	65	93	2	58	79	0	50	50	13	59	81	2	59	81	4	60	84	10	61	87	6	60	84	32	60	84	7	#NULL!	77	6	#NULL!	85	1	55	69	4
TRF	246	1	1	1	7	F	5	59	81	1	53	62	2	62	89	4	62	89	1	57	76	12	53	62	2	56	73	6	59	81	8	59	81	8	58	79	33	57	76	7	#NULL!	63	5	#NULL!	63	1	54	65	3
TRF	247	1	2	2	8	F	1	51	54	1	53	62	0	50	50	2	58	79	0	50	50	12	58	79	4	66	95	4	60	84	2	47	38	8	62	89	25	57	76	10	#NULL!	85	2	#NULL!	69	1	55	69	1
TRF	248	1	2	2	6	F	0	50	50	0	50	50	0	50	50	1	54	65	0	50	50	3	51	54	0	50	50	0	50	50	0	37	10	0	43	24	4	45	31	2	#NULL!	53	1	#NULL!	58	0	50	50	1
TRF	249	1	2	2	7	F	1	51	54	0	50	50	1	57	76	2	58	79	0	50	50	1	50	50	0	50	50	1	53	62	2	47	38	1	52	58	6	47	38	1	#NULL!	44	0	#NULL!	25	0	50	50	1
TRF	250	1	1	1	6	F	2	52	58	0	50	50	0	50	50	2	56	73	0	50	50	6	50	50	1	53	62	0	50	50	2	48	42	1	48	42	11	47	38	3	#NULL!	45	3	#NULL!	52	0	50	50	1
TRF	251	1	1	1	6	F	0	50	50	0	50	50	0	50	50	1	53	62	0	50	50	3	50	50	1	53	62	0	50	50	0	38	12	1	48	42	6	44	28	2	#NULL!	38	1	#NULL!	39	0	50	50	1
TRF	252	1	1	1	6	F	0	50	50	0	50	50	0	50	50	1	53	62	0	50	50	2	50	50	0	50	50	2	53	62	0	38	12	2	51	54	5	43	24	1	#NULL!	29	1	#NULL!	39	0	50	50	1
TRF	253	2	2	2	7	F	12	69	97	3	60	84	1	57	76	3	61	87	2	63	90	12	58	79	10	75	99	9	65	93	16	67	96	19	68	97	53	65	93	4	#NULL!	65	8	#NULL!	90	7	70	98	3
TRF	254	2	1	1	9	F	3	55	69	6	66	95	7	73	99	4	62	89	2	60	84	9	51	54	6	66	95	3	55	69	16	68	97	9	59	81	44	60	84	6	#NULL!	59	3	#NULL!	52	4	63	90	3
TRF	255	2	1	1	7	F	7	64	92	6	66	95	2	62	89	5	64	92	1	57	76	12	53	62	4	62	89	11	63	90	15	68	97	15	62	89	52	62	89	4	#NULL!	51	8	#NULL!	75	7	69	97	2
TRF	256	2	2	2	8	F	7	62	89	7	68	97	5	68	97	7	69	97	4	67	96	11	57	76	1	55	69	12	67	96	19	68	97	13	66	95	57	66	95	4	#NULL!	65	7	#NULL!	88	7	70	98	4
TRF	257	2	2	2	7	F	11	68	97	4	62	89	4	67	96	6	67	96	7	74	99	32	71	99	8	71	99	25	80	99	19	68	97	33	77	99	99	76	99	11	#NULL!	87	21	#NULL!	100	5	67	96	6
TRF	258	2	1	1	7	F	9	68	97	2	57	76	2	62	89	5	64	92	4	66	95	12	53	62	4	62	89	23	72	99	13	66	95	27	69	97	64	65	93	6	#NULL!	59	6	#NULL!	68	2	57	76	5
TRF	259	2	2	2	11	F	0	50	50	0	50	50	0	50	50	2	58	79	1	57	76	1	50	50	1	55	69	2	56	73	0	37	10	3	57	76	7	48	42	1	#NULL!	44	0	#NULL!	25	0	50	50	1
TRF	260	2	2	2	8	F	2	53	62	2	57	76	0	50	50	1	54	65	0	50	50	5	53	62	3	63	90	6	62	89	4	52	58	9	63	90	19	55	69	5	#NULL!	69	0	#NULL!	25	1	55	69	2
TRF	261	2	2	2	7	M	1	51	54	1	53	62	0	50	50	2	58	79	1	57	76	0	50	50	1	55	69	0	50	50	2	47	38	1	52	58	6	47	38	0	#NULL!	19	0	#NULL!	25	0	50	50	2
TRF	262	2	1	1	7	F	1	51	54	1	53	62	0	50	50	2	56	73	0	50	50	6	50	50	3	59	81	0	50	50	2	48	42	3	53	62	13	49	46	6	#NULL!	59	0	#NULL!	17	0	50	50	2
TRF	263	2	1	1	7	F	0	50	50	0	50	50	0	50	50	0	50	50	0	50	50	2	50	50	1	53	62	0	50	50	0	38	12	1	48	42	3	40	16	2	#NULL!	38	0	#NULL!	17	0	50	50	0
TRF	264	2	1	1	8	F	0	50	50	2	57	76	0	50	50	1	53	62	0	50	50	0	50	50	2	56	73	0	50	50	2	48	42	2	51	54	5	43	24	0	#NULL!	12	0	#NULL!	17	0	50	50	0
TRF	265	3	1	1	10	F	4	57	76	4	63	90	8	75	99	2	56	73	5	68	97	14	54	65	6	66	95	10	62	89	16	68	97	16	63	90	59	63	90	5	#NULL!	56	9	#NULL!	78	6	67	96	2
TRF	266	3	1	1	10	F	9	68	97	8	69	97	8	75	99	7	68	97	6	70	98	17	56	73	4	62	89	10	62	89	25	75	99	14	62	89	72	67	96	8	#NULL!	65	9	#NULL!	78	6	67	96	5
TRF	267	3	1	1	14	F	3	57	76	6	63	90	0	50	50	3	62	89	1	57	76	11	53	62	5	62	89	9	63	90	9	60	84	14	63	90	40	58	79	4	#NULL!	50	7	#NULL!	77	3	58	79	1
TRF	268	3	2	2	10	F	6	61	87	1	53	62	2	62	89	4	62	89	2	63	90	12	58	79	3	63	90	11	66	95	9	60	84	14	67	96	45	64	92	4	#NULL!	65	8	#NULL!	90	1	55	69	2
TRF	269	3	2	2	13	F	3	56	73	3	59	81	1	57	76	6	68	97	6	71	99	14	61	87	3	62	89	12	67	96	7	58	79	15	66	95	49	66	95	9	#NULL!	84	5	#NULL!	87	5	66	95	2
TRF	270	3	2	2	7	F	5	59	81	9	74	99	2	62	89	3	61	87	2	63	90	6	53	62	4	66	95	6	62	89	16	67	96	10	64	92	38	62	89	5	#NULL!	69	1	#NULL!	58	5	67	96	2
TRF	271	3	2	2	9	F	12	69	97	7	68	97	0	50	50	5	65	93	5	70	98	25	66	95	4	66	95	15	68	97	19	68	97	19	68	97	73	69	97	22	#NULL!	98	3	#NULL!	75	7	70	98	6
TRF	272	3	2	2	9	F	3	55	69	1	53	62	0	50	50	0	50	50	0	50	50	0	50	50	0	50	50	0	50	50	4	52	58	0	43	24	4	45	31	0	#NULL!	19	0	#NULL!	25	0	50	50	2
TRF	273	3	2	2	12	F	9	67	96	2	56	73	0	50	50	1	57	76	2	62	89	5	54	65	1	55	69	6	62	89	11	63	90	7	61	87	27	59	81	5	#NULL!	72	0	#NULL!	30	0	50	50	5
TRF	274	3	1	1	13	F	12	73	99	2	56	73	0	50	50	1	55	69	2	60	84	4	50	50	1	53	62	9	63	90	14	65	93	10	60	84	31	56	73	2	#NULL!	40	2	#NULL!	55	2	55	69	3
TRF	275	3	1	1	11	F	9	68	97	4	63	90	6	70	98	2	56	73	2	60	84	4	50	50	1	53	62	7	60	84	19	70	98	8	58	79	35	57	76	4	#NULL!	51	0	#NULL!	17	4	63	90	5
TRF	276	3	1	1	8	F	10	69	97	2	57	76	0	50	50	3	59	81	1	57	76	2	50	50	2	56	73	2	53	62	12	65	93	4	54	65	22	53	62	1	#NULL!	29	1	#NULL!	39	2	57	76	2
TRF	277	4	1	1	12	M	4	59	81	1	52	58	0	50	50	1	55	69	1	57	76	6	50	50	1	53	62	1	52	58	5	56	73	2	52	58	16	51	54	4	#NULL!	50	2	#NULL!	55	2	55	69	1
TRF	278	4	1	1	9	F	3	55	69	2	57	76	0	50	50	1	53	62	2	60	84	6	50	50	1	53	62	6	59	81	5	55	69	7	58	79	21	52	58	4	#NULL!	51	2	#NULL!	47	1	54	65	1
TRF	279	4	2	2	9	M	4	57	76	2	57	76	2	62	89	2	58	79	1	57	76	10	57	76	2	59	81	2	56	73	8	58	79	4	58	79	26	58	79	8	#NULL!	80	2	#NULL!	69	1	55	69	4
TRF	280	4	1	1	10	M	1	51	54	2	57	76	0	50	50	0	50	50	0	50	50	7	50	50	1	53	62	1	51	54	3	51	54	2	51	54	13	49	46	5	#NULL!	56	2	#NULL!	47	1	54	65	0
TRF	281	4	2	2	10	M	3	55	69	0	50	50	3	65	93	1	54	65	1	57	76	7	54	65	0	50	50	1	53	62	6	55	69	1	52	58	17	54	65	6	#NULL!	73	1	#NULL!	58	0	50	50	2
TRF	282	4	2	2	11	M	6	61	87	0	50	50	5	68	97	3	61	87	0	50	50	4	52	58	0	50	50	2	56	73	11	62	89	2	55	69	21	56	73	1	#NULL!	44	3	#NULL!	75	0	50	50	3
TRF	283	4	2	2	11	M	10	67	96	4	62	89	0	50	50	8	70	98	4	67	96	16	61	87	4	66	95	11	66	95	14	65	93	15	67	96	59	66	95	6	#NULL!	73	10	#NULL!	93	6	68	97	6
TRF	284	4	2	2	10	M	3	55	69	6	66	95	0	50	50	3	61	87	3	65	93	10	57	76	2	59	81	2	56	73	9	60	84	4	58	79	31	60	84	9	#NULL!	82	1	#NULL!	58	3	63	90	1
TRF	285	4	2	2	14	M	2	54	65	3	59	81	0	50	50	0	50	50	0	50	50	6	55	69	0	50	50	0	50	50	5	56	73	0	43	24	12	53	62	2	#NULL!	59	4	#NULL!	84	4	64	92	1
TRF	286	4	1	1	10	M	0	50	50	0	50	50	0	50	50	0	50	50	0	50	50	6	50	50	2	56	73	0	50	50	0	38	12	2	51	54	8	46	34	3	#NULL!	45	3	#NULL!	52	0	50	50	0
TRF	287	4	1	1	12	M	0	50	50	0	50	50	0	50	50	1	55	69	1	57	76	2	50	50	1	53	62	0	50	50	0	39	14	1	49	46	6	46	34	1	#NULL!	33	1	#NULL!	47	0	50	50	1
TRF	288	4	1	1	12	M	0	50	50	0	50	50	0	50	50	0	50	50	1	57	76	5	50	50	0	50	50	1	52	58	0	39	14	1	49	46	8	47	38	3	#NULL!	46	2	#NULL!	55	0	50	50	0
TRF	289	5	1	1	10	M	7	64	92	3	60	84	1	58	79	6	67	96	3	64	92	16	56	73	5	64	92	4	56	73	11	64	92	9	59	81	46	60	84	10	#NULL!	72	6	#NULL!	68	3	60	84	3
TRF	290	5	2	2	11	M	6	61	87	2	57	76	3	65	93	7	69	97	2	63	90	9	56	73	1	55	69	7	63	90	11	62	89	8	62	89	37	62	89	7	#NULL!	77	2	#NULL!	69	2	60	84	4
TRF	291	5	1	1	14	M	4	59	81	5	62	89	1	58	79	3	62	89	3	64	92	8	51	54	3	58	79	2	54	65	10	61	87	5	56	73	33	56	73	0	#NULL!	14	8	#NULL!	79	0	50	50	0
TRF	292	5	2	2	10	M	4	57	76	1	53	62	2	62	89	3	61	87	3	65	93	7	54	65	3	63	90	9	65	93	7	57	76	12	66	95	34	61	87	4	#NULL!	65	3	#NULL!	75	4	65	93	3
TRF	293	5	1	1	12	M	6	63	90	5	62	89	5	69	97	6	67	96	5	68	97	9	52	58	6	63	90	8	62	89	16	66	95	14	63	90	55	62	89	4	#NULL!	50	5	#NULL!	71	7	67	96	3
TRF	294	5	2	2	12	M	6	62	89	2	56	73	1	57	76	4	64	92	5	69	97	10	58	79	4	64	92	1	55	69	9	60	84	5	59	81	36	62	89	6	#NULL!	75	4	#NULL!	84	2	59	81	3
TRF	295	5	1	1	12	M	2	54	65	0	50	50	0	50	50	0	50	50	0	50	50	3	50	50	2	56	73	0	50	50	2	50	50	2	52	58	8	47	38	2	#NULL!	40	1	#NULL!	47	0	50	50	0
TRF	296	5	2	2	16	M	5	61	87	5	63	90	0	50	50	2	61	87	2	62	89	2	51	54	3	62	89	1	55	69	10	62	89	4	58	79	22	58	79	2	#NULL!	59	0	#NULL!	30	3	61	87	3
TRF	297	5	1	1	12	M	6	63	90	0	50	50	0	50	50	1	55	69	2	60	84	7	51	54	3	58	79	0	50	50	6	57	76	3	54	65	20	53	62	5	#NULL!	54	2	#NULL!	55	0	50	50	2
TRF	298	5	2	2	11	M	1	51	54	2	57	76	0	50	50	5	65	93	1	57	76	18	62	89	2	59	81	9	65	93	3	50	50	11	65	93	38	62	89	12	#NULL!	89	6	#NULL!	85	4	65	93	0
TRF	299	5	1	1	12	M	0	50	50	0	50	50	0	50	50	0	50	50	0	50	50	5	50	50	0	50	50	3	56	73	0	39	14	3	54	65	8	47	38	5	#NULL!	54	0	#NULL!	21	0	50	50	0
TRF	300	5	2	2	11	M	1	51	54	0	50	50	0	50	50	2	58	79	0	50	50	4	52	58	0	50	50	0	50	50	1	44	28	0	43	24	7	48	42	4	#NULL!	65	0	#NULL!	25	1	55	69	0
TRF	301	6	2	2	13	M	2	54	65	3	59	81	4	68	97	8	72	99	1	57	76	9	58	79	6	67	96	9	65	93	9	60	84	15	66	95	44	64	92	4	#NULL!	68	5	#NULL!	87	4	64	92	2
TRF	302	6	2	2	11	M	10	67	96	8	70	98	2	62	89	4	62	89	3	65	93	10	57	76	3	63	90	10	66	95	20	69	97	13	66	95	52	65	93	5	#NULL!	69	5	#NULL!	83	2	60	84	9
TRF	303	6	1	1	17	M	4	59	81	5	62	89	1	58	79	8	69	97	1	57	76	18	57	76	3	58	79	15	66	95	10	61	87	18	65	93	59	64	92	10	#NULL!	69	8	#NULL!	79	5	62	89	3
TRF	304	6	1	1	17	M	7	64	92	2	56	73	1	58	79	5	65	93	1	57	76	14	55	69	6	63	90	6	60	84	10	61	87	12	61	87	44	60	84	10	#NULL!	69	4	#NULL!	67	3	58	79	5
TRF	305	6	1	1	12	M	11	71	99	4	61	87	1	58	79	6	67	96	2	60	84	13	54	65	4	60	84	8	62	89	16	66	95	12	61	87	52	62	89	8	#NULL!	63	5	#NULL!	71	7	67	96	5
TRF	306	6	2	2	13	M	5	61	87	5	63	90	0	50	50	3	62	89	0	50	50	11	59	81	4	64	92	4	60	84	10	62	89	8	62	89	35	62	89	7	#NULL!	78	4	#NULL!	84	4	64	92	6
TRF	307	6	2	2	11	F	4	57	76	1	53	62	0	50	50	1	54	65	1	57	76	5	53	62	1	55	69	1	53	62	5	54	65	2	55	69	14	53	62	4	#NULL!	65	1	#NULL!	58	1	55	69	2
TRF	308	6	2	2	14	F	3	56	73	0	50	50	0	50	50	3	62	89	0	50	50	11	59	81	0	50	50	1	55	69	3	52	58	1	51	54	19	57	76	9	#NULL!	84	2	#NULL!	77	1	55	69	1
TRF	309	6	2	2	12	F	2	54	65	1	52	58	0	50	50	2	61	87	0	50	50	9	58	79	1	55	69	3	59	81	3	52	58	4	58	79	18	56	73	6	#NULL!	75	3	#NULL!	81	0	50	50	0
TRF	310	6	1	1	13	F	1	51	54	0	50	50	0	50	50	1	55	69	1	57	76	5	50	50	1	53	62	0	50	50	1	46	34	1	49	46	9	48	42	5	#NULL!	54	0	#NULL!	21	0	50	50	1
TRF	311	6	1	1	12	F	4	59	81	0	50	50	0	50	50	1	55	69	1	57	76	7	51	54	3	58	79	1	52	58	4	54	65	4	55	69	17	52	58	6	#NULL!	57	1	#NULL!	47	1	52	58	1
TRF	312	6	1	1	14	F	2	54	65	0	50	50	0	50	50	1	55	69	1	57	76	8	51	54	2	56	73	0	50	50	2	50	50	2	52	58	14	51	54	4	#NULL!	50	4	#NULL!	67	0	50	50	1
TRF	313	7	1	1	12	M	5	61	87	0	50	50	1	58	79	2	59	81	0	50	50	4	50	50	2	56	73	2	54	65	6	57	76	4	55	69	17	52	58	4	#NULL!	50	0	#NULL!	21	0	50	50	3
TRF	314	7	2	2	14	F	5	61	87	0	50	50	2	64	92	1	57	76	0	50	50	2	51	54	1	55	69	2	57	76	7	58	79	3	56	73	14	54	65	1	#NULL!	48	1	#NULL!	67	0	50	50	1
TRF	315	7	2	2	13	F	5	61	87	0	50	50	0	50	50	2	61	87	0	50	50	2	51	54	2	59	81	1	55	69	5	56	73	3	56	73	13	54	65	2	#NULL!	59	0	#NULL!	30	0	50	50	1
TRF	316	7	1	1	16	M	5	61	87	2	56	73	0	50	50	1	55	69	0	50	50	1	50	50	1	53	62	0	50	50	7	58	79	1	49	46	11	49	46	0	#NULL!	14	1	#NULL!	47	0	50	50	0
TRF	317	7	2	2	12	F	3	56	73	0	50	50	2	64	92	2	61	87	0	50	50	2	51	54	1	55	69	1	55	69	5	56	73	2	54	65	12	53	62	2	#NULL!	59	0	#NULL!	30	0	50	50	1
TRF	318	7	1	1	12	F	4	59	81	0	50	50	2	62	89	2	59	81	0	50	50	4	50	50	2	56	73	2	54	65	6	57	76	4	55	69	17	52	58	4	#NULL!	50	0	#NULL!	21	0	50	50	2
TRF	319	7	2	2	13	F	1	51	54	1	52	58	0	50	50	0	50	50	0	50	50	5	54	65	0	50	50	0	50	50	2	50	50	0	43	24	7	50	50	5	#NULL!	72	0	#NULL!	30	0	50	50	1
TRF	320	7	2	2	15	F	1	51	54	0	50	50	0	50	50	0	50	50	0	50	50	0	50	50	0	50	50	0	50	50	1	46	34	0	43	24	1	41	18	0	#NULL!	21	0	#NULL!	30	0	50	50	1
TRF	321	7	2	2	15	F	1	51	54	0	50	50	0	50	50	0	50	50	0	50	50	0	50	50	1	55	69	0	50	50	1	46	34	1	51	54	2	44	28	0	#NULL!	21	0	#NULL!	30	0	50	50	1
TRF	322	7	1	1	12	F	0	50	50	0	50	50	0	50	50	0	50	50	0	50	50	4	50	50	0	50	50	0	50	50	0	39	14	0	42	21	4	44	28	0	#NULL!	14	4	#NULL!	67	0	50	50	0
TRF	323	7	1	1	14	F	0	50	50	0	50	50	0	50	50	0	50	50	0	50	50	0	50	50	2	56	73	0	50	50	0	39	14	2	52	58	2	41	18	0	#NULL!	14	0	#NULL!	21	0	50	50	0
TRF	324	7	1	1	15	F	0	50	50	0	50	50	0	50	50	0	50	50	0	50	50	1	50	50	1	53	62	0	50	50	0	39	14	1	49	46	2	41	18	1	#NULL!	33	0	#NULL!	21	0	50	50	0
TRF	325	8	2	2	13	M	8	65	93	3	59	81	0	50	50	4	64	92	0	50	50	6	55	69	3	62	89	3	59	81	11	63	90	6	60	84	29	60	84	5	#NULL!	72	1	#NULL!	67	2	59	81	4
TRF	326	8	1	1	15	M	4	59	81	3	59	81	0	50	50	3	62	89	0	50	50	12	53	62	5	62	89	4	58	79	7	58	79	9	59	81	31	56	73	8	#NULL!	63	4	#NULL!	67	2	55	69	2
TRF	327	8	1	1	15	M	3	57	76	2	56	73	0	50	50	0	50	50	3	64	92	2	50	50	1	53	62	2	54	65	5	56	73	3	54	65	13	50	50	1	#NULL!	33	1	#NULL!	47	1	52	58	2
TRF	328	8	2	2	11	M	6	61	87	6	66	95	1	57	76	3	61	87	2	63	90	13	59	81	4	66	95	4	60	84	13	64	92	8	62	89	40	63	90	11	#NULL!	87	2	#NULL!	69	4	65	93	3
TRF	329	8	1	1	14	M	0	50	50	5	62	89	1	58	79	2	59	81	1	57	76	8	51	54	1	53	62	3	56	73	6	57	76	4	55	69	24	54	65	4	#NULL!	50	4	#NULL!	67	4	61	87	0
TRF	330	8	2	2	12	M	7	63	90	6	66	95	5	70	98	5	66	95	0	50	50	14	61	87	3	62	89	6	62	89	18	70	98	9	62	89	49	66	95	12	#NULL!	91	2	#NULL!	77	4	64	92	4
TRF	331	8	1	1	13	M	5	61	87	4	61	87	0	50	50	1	55	69	0	50	50	12	53	62	2	56	73	0	50	50	9	60	84	2	52	58	26	55	69	11	#NULL!	72	1	#NULL!	47	3	58	79	4
TRF	332	8	1	1	15	M	3	57	76	7	65	93	0	50	50	1	55	69	0	50	50	11	53	62	4	60	84	0	50	50	10	61	87	4	55	69	27	55	69	11	#NULL!	72	0	#NULL!	21	4	61	87	3
TRF	333	8	2	2	14	M	2	54	65	2	56	73	0	50	50	0	50	50	0	50	50	5	54	65	1	55	69	1	55	69	4	54	65	2	54	65	13	54	65	5	#NULL!	72	0	#NULL!	30	1	55	69	1
TRF	334	8	2	2	15	M	5	61	87	6	66	95	0	50	50	0	50	50	0	50	50	11	59	81	3	62	89	0	50	50	11	63	90	3	56	73	27	59	81	11	#NULL!	89	0	#NULL!	30	5	66	95	3
TRF	335	8	2	2	14	M	5	61	87	1	52	58	0	50	50	1	57	76	0	50	50	9	58	79	1	55	69	0	50	50	6	57	76	1	51	54	18	56	73	6	#NULL!	75	3	#NULL!	81	1	55	69	2
TRF	336	8	1	1	15	M	4	59	81	0	50	50	0	50	50	2	59	81	0	50	50	0	50	50	1	53	62	0	50	50	4	54	65	1	49	46	9	48	42	0	#NULL!	14	0	#NULL!	21	0	50	50	2
TRF	337	9	2	2	12	M	6	62	89	2	56	73	1	57	76	1	57	76	1	57	76	4	53	62	1	55	69	5	61	87	9	60	84	6	60	84	23	58	79	2	#NULL!	59	2	#NULL!	77	1	55	69	2
TRF	338	9	1	1	14	M	3	57	76	0	50	50	3	65	93	6	67	96	0	50	50	5	50	50	4	60	84	5	59	81	6	57	76	9	59	81	28	55	69	2	#NULL!	40	3	#NULL!	62	0	50	50	1
TRF	339	9	1	1	11	M	6	61	87	0	50	50	1	58	79	2	56	73	0	50	50	0	50	50	0	50	50	2	53	62	7	58	79	2	51	54	13	49	46	0	#NULL!	12	0	#NULL!	17	0	50	50	3
TRF	340	9	1	1	15	M	6	63	90	2	56	73	2	62	89	2	59	81	0	50	50	3	50	50	1	53	62	5	59	81	10	61	87	6	57	76	21	53	62	3	#NULL!	46	0	#NULL!	21	2	55	69	4
TRF	341	9	2	2	17	M	6	62	89	1	52	58	4	68	97	1	57	76	1	57	76	6	55	69	2	59	81	0	50	50	11	63	90	2	54	65	23	58	79	6	#NULL!	75	0	#NULL!	30	0	50	50	3
TRF	342	9	2	2	15	M	1	51	54	1	52	58	2	64	92	0	50	50	0	50	50	7	56	73	0	50	50	0	50	50	4	54	65	0	43	24	11	53	62	7	#NULL!	78	0	#NULL!	30	1	55	69	0
TRF	343	9	2	2	15	M	2	54	65	1	52	58	0	50	50	1	57	76	0	50	50	0	50	50	0	50	50	0	50	50	3	52	58	0	43	24	6	49	46	0	#NULL!	21	0	#NULL!	30	0	50	50	2
TRF	344	9	2	2	15	M	1	51	54	0	50	50	0	50	50	0	50	50	0	50	50	0	50	50	0	50	50	0	50	50	1	46	34	0	43	24	1	41	18	0	#NULL!	21	0	#NULL!	30	0	50	50	0
TRF	345	9	2	2	15	M	0	50	50	0	50	50	0	50	50	0	50	50	0	50	50	0	50	50	0	50	50	0	50	50	0	39	14	0	43	24	1	41	18	0	#NULL!	21	0	#NULL!	30	0	50	50	0
TRF	346	9	1	1	13	M	0	50	50	0	50	50	0	50	50	0	50	50	0	50	50	2	50	50	0	50	50	1	52	58	0	39	14	1	49	46	3	43	24	2	#NULL!	40	0	#NULL!	21	1	52	58	0
TRF	347	9	1	1	13	M	0	50	50	0	50	50	0	50	50	0	50	50	0	50	50	0	50	50	0	50	50	0	50	50	0	39	14	0	42	21	0	33	5	0	#NULL!	14	0	#NULL!	21	0	50	50	0
TRF	348	9	1	1	17	M	0	50	50	0	50	50	0	50	50	0	50	50	0	50	50	1	50	50	0	50	50	0	50	50	0	39	14	0	42	21	1	39	14	1	#NULL!	33	0	#NULL!	21	1	52	58	0
TRF	349	10	1	1	15	M	11	71	99	5	62	89	0	50	50	10	72	99	3	64	92	35	68	97	16	82	99	24	74	99	16	66	95	40	77	99	108	75	99	19	#NULL!	92	16	#NULL!	95	6	64	92	5
TRF	350	10	1	1	16	M	10	70	98	5	62	89	0	50	50	5	65	93	1	57	76	16	56	73	7	65	93	12	64	92	15	65	93	19	65	93	58	63	90	9	#NULL!	67	7	#NULL!	77	4	61	87	7
TRF	351	10	2	2	15	M	7	63	90	6	66	95	0	50	50	0	50	50	2	62	89	2	51	54	1	55	69	2	57	76	13	64	92	3	56	73	22	58	79	2	#NULL!	59	0	#NULL!	30	1	55	69	2
TRF	352	10	2	2	17	M	12	70	98	6	66	95	0	50	50	2	61	87	1	57	76	5	54	65	6	67	96	1	55	69	18	70	98	7	61	87	35	62	89	4	#NULL!	68	1	#NULL!	67	3	61	87	4
TRF	353	10	1	1	15	M	16	78	99	9	68	97	6	70	98	8	69	97	2	60	84	37	69	97	8	67	96	25	76	99	31	78	99	33	72	99	113	76	99	19	#NULL!	92	18	#NULL!	98	12	78	99	9
TRF	354	10	2	2	15	M	0	50	50	1	52	58	2	64	92	4	64	92	0	50	50	6	55	69	3	62	89	1	55	69	3	52	58	4	58	79	17	56	73	2	#NULL!	59	4	#NULL!	84	0	50	50	2
TRF	355	10	2	2	15	M	0	50	50	1	52	58	0	50	50	0	50	50	0	50	50	0	50	50	1	55	69	0	50	50	1	46	34	1	51	54	2	44	28	0	#NULL!	21	0	#NULL!	30	0	50	50	0
TRF	356	10	2	2	15	M	1	51	54	2	56	73	0	50	50	0	50	50	0	50	50	1	50	50	0	50	50	0	50	50	3	52	58	0	43	24	5	49	46	1	#NULL!	48	0	#NULL!	30	0	50	50	1
TRF	357	10	2	2	18	M	1	51	54	0	50	50	0	50	50	0	50	50	0	50	50	1	50	50	0	50	50	0	50	50	1	46	34	0	43	24	3	46	34	1	#NULL!	48	0	#NULL!	30	0	50	50	0
TRF	358	10	2	2	15	M	1	51	54	1	52	58	0	50	50	0	50	50	0	50	50	4	53	62	1	55	69	1	55	69	2	50	50	2	54	65	8	51	54	3	#NULL!	64	1	#NULL!	67	0	50	50	0
TRF	359	10	1	1	17	M	0	50	50	1	52	58	0	50	50	0	50	50	0	50	50	6	50	50	2	56	73	1	52	58	1	46	34	3	54	65	10	49	46	6	#NULL!	57	0	#NULL!	21	2	55	69	0
TRF	360	10	1	1	17	M	1	51	54	0	50	50	2	62	89	1	55	69	1	57	76	19	58	79	7	65	93	14	66	95	3	52	58	21	66	95	47	60	84	6	#NULL!	57	13	#NULL!	91	1	52	58	0
TRF	361	1	2	2	11	M	13	70	98	13	89	99	3	65	93	12	79	99	3	65	93	34	74	99	6	69	97	11	66	95	29	75	99	17	68	97	97	75	99	24	#NULL!	99	10	#NULL!	93	11	79	99	7
TRF	362	1	2	2	6	F	14	71	99	14	93	99	9	76	99	10	74	99	3	65	93	29	68	97	5	68	97	6	62	89	37	82	99	11	65	93	93	74	99	25	#NULL!	99	4	#NULL!	79	12	82	99	10
TRF	363	1	2	2	7	F	5	59	81	7	68	97	0	50	50	2	58	79	1	57	76	10	57	76	3	63	90	1	53	62	12	63	90	4	58	79	29	59	81	9	#NULL!	82	1	#NULL!	58	4	65	93	4
TRF	364	1	1	1	8	F	3	55	69	0	50	50	1	58	79	2	56	73	1	57	76	5	50	50	2	56	73	5	58	79	4	53	62	7	58	79	20	52	58	1	#NULL!	29	4	#NULL!	57	1	54	65	1
TRF	365	1	1	1	7	M	13	73	99	7	67	96	1	58	79	8	70	98	4	66	95	27	62	89	7	68	97	12	64	92	21	71	99	19	65	93	82	70	98	16	#NULL!	88	11	#NULL!	85	5	65	93	7
TRF	366	1	1	1	8	F	6	61	87	7	67	96	0	50	50	1	53	62	0	50	50	10	52	58	2	56	73	1	51	54	13	66	95	3	53	62	27	54	65	10	#NULL!	72	0	#NULL!	17	2	57	76	4
TRF	367	1	1	1	12	M	6	63	90	2	56	73	1	58	79	2	59	81	3	64	92	20	58	79	3	58	79	12	64	92	9	60	84	15	63	90	53	62	89	11	#NULL!	72	9	#NULL!	83	3	58	79	2
TRF	368	1	2	2	8	M	2	53	62	0	50	50	1	57	76	0	50	50	0	50	50	7	54	65	3	63	90	4	60	84	3	50	50	7	61	87	17	54	65	6	#NULL!	73	1	#NULL!	58	0	50	50	0
TRF	369	1	1	1	6	M	3	55	69	0	50	50	0	50	50	3	59	81	0	50	50	4	50	50	0	50	50	4	56	73	3	51	54	4	54	65	15	50	50	0	#NULL!	12	4	#NULL!	57	0	50	50	2
TRF	370	1	2	2	7	M	0	50	50	0	50	50	0	50	50	0	50	50	0	50	50	0	50	50	0	50	50	0	50	50	0	37	10	0	43	24	0	33	5	0	#NULL!	19	0	#NULL!	25	0	50	50	0
TRF	371	1	1	1	7	M	3	55	69	2	57	76	0	50	50	2	56	73	2	60	84	3	50	50	1	53	62	2	53	62	5	55	69	3	53	62	16	50	50	1	#NULL!	29	2	#NULL!	47	0	50	50	1
TRF	372	1	2	2	7	M	0	50	50	0	50	50	0	50	50	0	50	50	1	57	76	1	50	50	0	50	50	0	50	50	0	39	14	0	43	24	2	44	28	0	#NULL!	21	1	#NULL!	67	1	55	69	0
TRF	373	2	2	2	7	M	2	53	62	4	62	89	4	67	96	5	65	93	3	65	93	7	54	65	3	63	90	4	60	84	10	61	87	7	61	87	33	61	87	2	#NULL!	53	5	#NULL!	83	2	60	84	1
TRF	374	2	2	2	7	F	3	55	69	3	60	84	0	50	50	1	54	65	0	50	50	9	56	73	0	50	50	1	53	62	6	55	69	1	52	58	17	54	65	5	#NULL!	69	4	#NULL!	79	1	55	69	3
TRF	375	2	2	2	6	F	2	53	62	3	60	84	0	50	50	2	58	79	0	50	50	3	51	54	0	50	50	1	53	62	5	54	65	1	52	58	11	51	54	2	#NULL!	53	1	#NULL!	58	0	50	50	1
TRF	376	2	1	1	10	F	1	51	54	2	57	76	6	70	98	3	59	81	2	60	84	24	60	84	6	66	95	8	60	84	9	60	84	14	62	89	56	62	89	15	#NULL!	86	9	#NULL!	78	1	54	65	3
TRF	377	2	1	1	6	F	1	51	54	0	50	50	2	62	89	0	50	50	0	50	50	2	50	50	1	53	62	0	50	50	3	51	54	1	48	42	7	45	31	1	#NULL!	29	1	#NULL!	39	0	50	50	1
TRF	378	2	1	1	10	F	1	51	54	0	50	50	1	58	79	9	72	99	2	60	84	21	59	81	6	66	95	8	60	84	2	48	42	14	62	89	50	62	89	13	#NULL!	81	8	#NULL!	75	1	54	65	3
TRF	379	2	1	1	9	M	2	52	58	3	60	84	0	50	50	4	62	89	1	57	76	11	52	58	3	59	81	3	55	69	5	55	69	6	56	73	30	56	73	8	#NULL!	65	3	#NULL!	52	1	54	65	1
TRF	380	2	2	2	10	M	0	50	50	1	53	62	1	57	76	1	54	65	0	50	50	6	53	62	2	59	81	3	58	79	2	47	38	5	59	81	15	53	62	3	#NULL!	60	3	#NULL!	75	2	60	84	0
TRF	381	2	1	1	9	M	0	50	50	0	50	50	0	50	50	0	50	50	0	50	50	4	50	50	1	53	62	2	53	62	0	38	12	3	53	62	7	45	31	2	#NULL!	38	2	#NULL!	47	0	50	50	0
TRF	382	2	1	1	8	M	4	57	76	1	53	62	2	62	89	0	50	50	0	50	50	6	50	50	1	53	62	3	55	69	7	58	79	4	54	65	18	51	54	5	#NULL!	56	1	#NULL!	39	1	54	65	3
TRF	383	2	1	1	9	M	2	52	58	0	50	50	1	58	79	0	50	50	0	50	50	4	50	50	1	53	62	2	53	62	3	51	54	3	53	62	10	47	38	2	#NULL!	38	2	#NULL!	47	1	54	65	1
TRF	384	2	1	1	12	M	3	57	76	0	50	50	0	50	50	2	59	81	1	57	76	1	50	50	2	56	73	2	54	65	3	52	58	4	55	69	12	50	50	0	#NULL!	14	1	#NULL!	47	0	50	50	1
TRF	385	3	2	2	8	M	0	50	50	0	50	50	1	57	76	2	58	79	2	63	90	6	53	62	2	59	81	3	58	79	1	44	28	5	59	81	17	54	65	3	#NULL!	60	3	#NULL!	75	2	60	84	1
TRF	386	3	2	2	9	M	1	51	54	0	50	50	0	50	50	0	50	50	0	50	50	2	50	50	0	50	50	0	50	50	1	44	28	0	43	24	3	44	28	2	#NULL!	53	0	#NULL!	25	0	50	50	1
TRF	387	3	2	2	8	M	5	59	81	2	57	76	0	50	50	2	58	79	1	57	76	12	58	79	2	59	81	6	62	89	7	57	76	8	62	89	31	60	84	8	#NULL!	80	4	#NULL!	79	2	60	84	3
TRF	388	3	1	1	10	M	2	52	58	2	57	76	2	62	89	0	50	50	0	50	50	4	50	50	1	53	62	1	51	54	6	56	73	2	51	54	13	49	46	1	#NULL!	29	3	#NULL!	52	0	50	50	1
TRF	389	3	1	1	10	M	2	52	58	2	57	76	0	50	50	3	59	81	0	50	50	12	53	62	2	56	73	2	53	62	4	53	62	4	54	65	24	53	62	7	#NULL!	63	5	#NULL!	63	0	50	50	2
TRF	390	3	1	1	9	M	5	59	81	0	50	50	0	50	50	2	56	73	2	60	84	5	50	50	2	56	73	2	53	62	5	55	69	4	54	65	19	52	58	4	#NULL!	51	1	#NULL!	39	0	50	50	2
TRF	391	3	2	2	11	M	0	50	50	0	50	50	0	50	50	0	50	50	0	50	50	0	50	50	0	50	50	0	50	50	0	37	10	0	43	24	1	39	14	0	#NULL!	19	0	#NULL!	25	0	50	50	0
TRF	392	3	1	1	9	M	0	50	50	0	50	50	0	50	50	0	50	50	0	50	50	0	50	50	0	50	50	0	50	50	0	38	12	0	41	18	0	32	4	0	#NULL!	12	0	#NULL!	17	0	50	50	0
TRF	393	3	1	1	9	M	4	57	76	1	53	62	2	62	89	2	56	73	0	50	50	12	53	62	3	59	81	4	56	73	7	58	79	7	58	79	33	57	76	6	#NULL!	59	6	#NULL!	68	3	60	84	2
TRF	394	3	1	1	11	M	0	50	50	1	53	62	1	58	79	2	56	73	0	50	50	2	50	50	0	50	50	1	51	54	2	48	42	1	48	42	7	45	31	2	#NULL!	38	0	#NULL!	17	0	50	50	1
TRF	395	3	2	2	10	M	0	50	50	1	53	62	0	50	50	1	54	65	0	50	50	4	52	58	0	50	50	1	53	62	1	44	28	1	52	58	7	48	42	3	#NULL!	60	1	#NULL!	58	1	55	69	0
TRF	396	3	1	1	11	M	6	61	87	0	50	50	1	58	79	6	67	96	0	50	50	12	53	62	1	53	62	6	59	81	7	58	79	7	58	79	32	56	73	9	#NULL!	68	3	#NULL!	52	2	57	76	3
TRF	397	4	1	1	10	M	3	55	69	3	60	84	3	65	93	5	64	92	6	70	98	23	60	84	7	68	97	15	65	93	9	60	84	22	67	96	66	65	93	10	#NULL!	72	13	#NULL!	90	1	54	65	2
TRF	398	4	1	1	9	M	1	51	54	0	50	50	2	62	89	2	56	73	1	57	76	0	50	50	1	53	62	1	51	54	3	51	54	2	51	54	9	46	34	0	#NULL!	12	0	#NULL!	17	0	50	50	1
TRF	399	4	1	1	10	M	2	52	58	1	53	62	0	50	50	1	53	62	0	50	50	4	50	50	1	53	62	0	50	50	3	51	54	1	48	42	10	47	38	4	#NULL!	51	0	#NULL!	17	1	54	65	1
TRF	400	4	1	1	11	M	4	57	76	2	57	76	4	67	96	2	56	73	0	50	50	3	50	50	2	56	73	2	53	62	10	62	89	4	54	65	20	52	58	3	#NULL!	45	0	#NULL!	17	1	54	65	2
TRF	401	4	2	2	14	M	2	54	65	1	52	58	2	64	92	1	57	76	3	65	93	2	51	54	0	50	50	2	57	76	5	56	73	2	54	65	14	54	65	1	#NULL!	48	1	#NULL!	67	1	55	69	2
TRF	402	4	2	2	9	M	2	53	62	0	50	50	1	57	76	3	61	87	0	50	50	13	59	81	4	66	95	9	65	93	3	50	50	13	66	95	33	61	87	6	#NULL!	73	7	#NULL!	88	0	50	50	1
TRF	403	4	2	2	9	F	1	51	54	0	50	50	0	50	50	0	50	50	0	50	50	0	50	50	0	50	50	0	50	50	1	44	28	0	43	24	1	39	14	0	#NULL!	19	0	#NULL!	25	0	50	50	0
TRF	404	4	1	1	10	F	0	50	50	0	50	50	0	50	50	0	50	50	0	50	50	2	50	50	0	50	50	1	51	54	0	38	12	1	48	42	3	40	16	1	#NULL!	29	1	#NULL!	39	0	50	50	0
TRF	405	4	1	1	10	F	0	50	50	2	57	76	0	50	50	0	50	50	0	50	50	7	50	50	0	50	50	1	51	54	2	48	42	1	48	42	11	47	38	5	#NULL!	56	2	#NULL!	47	2	57	76	0
TRF	406	4	2	2	10	F	1	51	54	0	50	50	0	50	50	0	50	50	0	50	50	1	50	50	0	50	50	0	50	50	1	44	28	0	43	24	2	42	21	1	#NULL!	44	0	#NULL!	25	0	50	50	1
TRF	407	4	2	2	9	F	0	50	50	1	53	62	0	50	50	0	50	50	0	50	50	1	50	50	0	50	50	0	50	50	1	44	28	0	43	24	2	42	21	1	#NULL!	44	0	#NULL!	25	1	55	69	0
TRF	408	4	2	2	9	F	0	50	50	0	50	50	0	50	50	0	50	50	0	50	50	0	50	50	0	50	50	1	53	62	0	37	10	1	52	58	1	39	14	0	#NULL!	19	0	#NULL!	25	0	50	50	0
TRF	409	5	1	1	10	M	8	66	95	9	73	99	1	58	79	4	62	89	1	57	76	12	53	62	1	53	62	2	53	62	18	70	98	3	53	62	40	59	81	11	#NULL!	75	1	#NULL!	39	5	65	93	6
TRF	410	5	1	1	11	M	9	68	97	4	63	90	0	50	50	8	70	98	1	57	76	31	65	93	6	66	95	16	66	95	13	66	95	22	67	96	76	68	97	18	#NULL!	92	13	#NULL!	90	5	65	93	5
TRF	411	5	1	1	11	M	12	71	99	7	67	96	3	65	93	7	68	97	2	60	84	20	58	79	4	62	89	12	64	92	22	72	99	16	63	90	69	67	96	13	#NULL!	81	7	#NULL!	72	4	63	90	8
TRF	412	5	2	2	11	M	6	61	87	4	62	89	6	70	98	5	65	93	0	50	50	26	67	96	3	63	90	14	68	97	16	67	96	17	68	97	64	67	96	14	#NULL!	92	12	#NULL!	95	4	65	93	4
TRF	413	5	2	2	11	M	11	68	97	8	70	98	3	65	93	4	62	89	3	65	93	17	62	89	3	63	90	4	60	84	22	70	98	7	61	87	54	66	95	13	#NULL!	90	4	#NULL!	79	7	70	98	6
TRF	414	5	2	2	11	M	12	69	97	8	70	98	10	79	99	5	65	93	1	57	76	18	62	89	6	69	97	10	66	95	30	76	99	16	68	97	73	69	97	11	#NULL!	87	7	#NULL!	88	5	67	96	6
TRF	415	5	2	2	11	M	3	55	69	0	50	50	0	50	50	0	50	50	0	50	50	0	50	50	0	50	50	0	50	50	3	50	50	0	43	24	3	44	28	0	#NULL!	19	0	#NULL!	25	0	50	50	0
TRF	416	5	1	1	10	M	0	50	50	0	50	50	0	50	50	0	50	50	0	50	50	0	50	50	0	50	50	0	50	50	0	38	12	0	41	18	0	32	4	0	#NULL!	12	0	#NULL!	17	0	50	50	0
TRF	417	5	1	1	12	M	0	50	50	4	61	87	1	58	79	6	67	96	5	68	97	22	60	84	6	63	90	10	63	90	5	56	73	16	64	92	57	63	90	17	#NULL!	88	5	#NULL!	71	4	61	87	1
TRF	418	5	2	2	11	M	1	51	54	1	53	62	0	50	50	0	50	50	0	50	50	2	50	50	0	50	50	0	50	50	2	47	38	0	43	24	4	45	31	2	#NULL!	53	0	#NULL!	25	1	55	69	1
TRF	419	5	1	1	10	M	2	52	58	1	53	62	0	50	50	0	50	50	0	50	50	8	51	54	0	50	50	0	50	50	3	51	54	0	41	18	11	47	38	7	#NULL!	63	1	#NULL!	39	2	57	76	2
TRF	420	5	1	1	12	M	6	63	90	0	50	50	1	58	79	4	64	92	0	50	50	4	50	50	2	56	73	5	59	81	7	58	79	7	58	79	23	54	65	4	#NULL!	50	0	#NULL!	21	3	58	79	1
TRF	421	6	2	2	12	M	15	75	99	3	59	81	6	72	99	8	72	99	5	69	97	6	55	69	2	59	81	10	65	93	24	74	99	12	65	93	59	67	96	4	#NULL!	68	2	#NULL!	77	6	67	96	6
TRF	422	6	2	2	13	M	11	69	97	8	69	97	9	79	99	4	64	92	3	65	93	9	58	79	3	62	89	9	65	93	28	77	99	12	65	93	61	68	97	7	#NULL!	78	2	#NULL!	77	5	66	95	4
TRF	423	6	2	2	13	M	4	59	81	1	52	58	0	50	50	1	57	76	0	50	50	2	51	54	0	50	50	1	55	69	5	56	73	1	51	54	11	53	62	1	#NULL!	48	1	#NULL!	67	0	50	50	2
TRF	424	6	1	1	12	M	5	61	87	7	65	93	2	62	89	1	55	69	2	60	84	13	54	65	3	58	79	4	58	79	14	65	93	7	58	79	37	58	79	9	#NULL!	67	4	#NULL!	67	4	61	87	3
TRF	425	6	1	1	14	M	3	57	76	3	59	81	2	62	89	3	62	89	4	66	95	11	53	62	1	53	62	11	64	92	8	59	81	12	61	87	39	58	79	5	#NULL!	54	6	#NULL!	74	2	55	69	2
TRF	426	6	1	1	14	M	6	63	90	1	52	58	6	70	98	1	55	69	1	57	76	2	50	50	2	56	73	7	61	87	13	64	92	9	59	81	26	55	69	0	#NULL!	14	2	#NULL!	55	2	55	69	2
TRF	427	6	1	1	14	M	0	50	50	1	52	58	3	65	93	2	59	81	1	57	76	5	50	50	1	53	62	6	60	84	4	54	65	7	58	79	20	53	62	3	#NULL!	46	2	#NULL!	55	1	52	58	1
TRF	428	6	2	2	12	M	0	50	50	0	50	50	0	50	50	0	50	50	0	50	50	1	50	50	0	50	50	2	57	76	0	39	14	2	54	65	4	47	38	0	#NULL!	21	1	#NULL!	67	0	50	50	0
TRF	429	6	1	1	13	M	0	50	50	1	52	58	0	50	50	6	67	96	1	57	76	9	52	58	2	56	73	4	58	79	1	46	34	6	57	76	24	54	65	5	#NULL!	54	4	#NULL!	67	0	50	50	0
TRF	430	6	2	2	13	M	1	51	54	0	50	50	0	50	50	4	64	92	0	50	50	3	52	58	0	50	50	4	60	84	1	46	34	4	58	79	12	53	62	2	#NULL!	59	1	#NULL!	67	1	55	69	1
TRF	431	6	2	2	12	M	3	56	73	0	50	50	0	50	50	0	50	50	0	50	50	3	52	58	0	50	50	1	55	69	3	52	58	1	51	54	8	51	54	1	#NULL!	48	2	#NULL!	77	1	55	69	1
TRF	432	6	1	1	11	M	3	55	69	2	57	76	3	65	93	0	50	50	0	50	50	5	50	50	2	56	73	1	51	54	8	59	81	3	53	62	16	50	50	2	#NULL!	38	3	#NULL!	52	1	54	65	1
TRF	433	7	2	2	13	M	10	68	97	11	79	99	3	66	95	2	61	87	1	57	76	13	60	84	2	59	81	2	57	76	24	74	99	4	58	79	45	65	93	13	#NULL!	92	0	#NULL!	30	8	70	98	6
TRF	434	7	2	2	13	M	10	68	97	1	52	58	2	64	92	2	61	87	2	62	89	7	56	73	2	59	81	10	65	93	13	64	92	12	65	93	37	63	90	0	#NULL!	21	7	#NULL!	92	2	59	81	5
TRF	435	7	2	2	14	M	12	70	98	6	66	95	0	50	50	9	74	99	3	65	93	22	67	96	5	66	95	13	67	96	18	70	98	18	67	96	71	69	97	16	#NULL!	96	6	#NULL!	90	6	67	96	5
TRF	436	7	1	1	14	M	3	57	76	2	56	73	3	65	93	1	55	69	3	64	92	10	52	58	4	60	84	6	60	84	8	59	81	10	60	84	32	56	73	4	#NULL!	50	6	#NULL!	74	1	52	58	2
TRF	437	7	1	1	14	M	1	51	54	5	62	89	8	75	99	2	59	81	1	57	76	13	54	65	4	60	84	8	62	89	14	65	93	12	61	87	43	59	81	8	#NULL!	63	5	#NULL!	71	3	58	79	1
TRF	438	7	1	1	11	M	9	68	97	5	64	92	1	58	79	6	67	96	1	57	76	16	56	73	3	59	81	9	61	87	15	68	97	12	60	84	51	62	89	9	#NULL!	68	7	#NULL!	72	5	65	93	3
TRF	439	7	2	2	13	M	1	51	54	0	50	50	0	50	50	0	50	50	0	50	50	1	50	50	0	50	50	2	57	76	1	46	34	2	54	65	4	47	38	0	#NULL!	21	1	#NULL!	67	1	55	69	0
TRF	441	7	1	1	14	M	0	50	50	1	52	58	0	50	50	2	59	81	0	50	50	2	50	50	0	50	50	0	50	50	1	46	34	0	42	21	5	45	31	2	#NULL!	40	0	#NULL!	21	1	52	58	0
TRF	442	7	1	1	13	M	2	54	65	1	52	58	1	58	79	2	59	81	1	57	76	2	50	50	2	56	73	2	54	65	4	54	65	4	55	69	13	50	50	2	#NULL!	40	0	#NULL!	21	0	50	50	1
TRF	443	7	2	2	13	M	0	50	50	0	50	50	0	50	50	1	57	76	2	62	89	1	50	50	0	50	50	0	50	50	0	39	14	0	43	24	4	47	38	1	#NULL!	48	0	#NULL!	30	2	59	81	0
TRF	444	7	1	1	14	M	0	50	50	0	50	50	0	50	50	3	62	89	0	50	50	2	50	50	0	50	50	1	52	58	0	39	14	1	49	46	7	47	38	2	#NULL!	40	0	#NULL!	21	0	50	50	1
TRF	445	8	2	2	13	F	0	50	50	1	52	58	2	64	92	1	57	76	2	62	89	3	52	58	3	62	89	5	61	87	3	52	58	8	62	89	19	57	76	1	#NULL!	48	2	#NULL!	77	0	50	50	0
TRF	446	8	2	2	14	F	4	59	81	1	52	58	1	57	76	1	57	76	1	57	76	4	53	62	3	62	89	2	57	76	6	57	76	5	59	81	17	56	73	3	#NULL!	64	1	#NULL!	67	2	59	81	2
TRF	447	8	2	2	15	F	1	51	54	3	59	81	3	66	95	0	50	50	1	57	76	6	55	69	0	50	50	3	59	81	7	58	79	3	56	73	19	57	76	6	#NULL!	75	0	#NULL!	30	1	55	69	0
TRF	448	8	1	1	15	F	9	68	97	6	63	90	1	58	79	3	62	89	3	64	92	6	50	50	6	63	90	7	61	87	16	66	95	13	62	89	46	60	84	2	#NULL!	40	4	#NULL!	67	6	64	92	5
TRF	449	8	1	1	15	F	3	57	76	0	50	50	0	50	50	0	50	50	2	60	84	2	50	50	2	56	73	1	52	58	3	52	58	3	54	65	11	49	46	1	#NULL!	33	1	#NULL!	47	0	50	50	2
TRF	450	8	1	1	15	F	0	50	50	0	50	50	1	58	79	2	59	81	1	57	76	2	50	50	2	56	73	1	52	58	1	46	34	3	54	65	9	48	42	0	#NULL!	14	2	#NULL!	55	0	50	50	0
TRF	451	8	1	1	17	F	4	59	81	3	59	81	2	62	89	1	55	69	0	50	50	8	51	54	2	56	73	0	50	50	9	60	84	2	52	58	20	53	62	8	#NULL!	63	0	#NULL!	21	3	58	79	3
TRF	452	8	1	1	13	M	1	51	54	0	50	50	2	62	89	1	55	69	1	57	76	15	55	69	2	56	73	3	56	73	3	52	58	5	56	73	25	54	65	8	#NULL!	63	7	#NULL!	77	1	52	58	0
TRF	453	8	2	2	14	M	4	59	81	1	52	58	2	64	92	0	50	50	1	57	76	11	59	81	2	59	81	3	59	81	7	58	79	5	59	81	24	58	79	6	#NULL!	75	5	#NULL!	87	1	55	69	1
TRF	454	8	1	1	15	M	4	59	81	2	56	73	2	62	89	2	59	81	1	57	76	7	51	54	2	56	73	1	52	58	8	59	81	3	54	65	21	53	62	7	#NULL!	60	0	#NULL!	21	1	52	58	3
TRF	455	8	1	1	13	M	2	54	65	0	50	50	1	58	79	1	55	69	1	57	76	11	53	62	4	60	84	6	60	84	3	52	58	10	60	84	26	55	69	5	#NULL!	54	6	#NULL!	74	1	52	58	1
TRF	456	8	2	2	15	M	5	61	87	3	59	81	3	66	95	1	57	76	0	50	50	0	50	50	0	50	50	0	50	50	11	63	90	0	43	24	12	53	62	0	#NULL!	21	0	#NULL!	30	1	55	69	2
TRF	457	9	1	1	15	M	0	50	50	0	50	50	0	50	50	0	50	50	0	50	50	0	50	50	0	50	50	0	50	50	0	39	14	0	42	21	0	33	5	0	#NULL!	14	0	#NULL!	21	0	50	50	0
TRF	458	9	1	1	16	M	7	64	92	3	59	81	8	75	99	4	64	92	6	70	98	28	63	90	6	63	90	19	69	97	18	68	97	25	68	97	84	69	97	12	#NULL!	75	16	#NULL!	95	4	61	87	4
TRF	459	9	2	2	17	M	10	68	97	4	61	87	7	75	99	6	68	97	5	69	97	10	58	79	3	62	89	7	63	90	21	72	99	10	63	90	56	67	96	6	#NULL!	75	4	#NULL!	84	5	66	95	6
TRF	460	9	1	1	17	M	9	68	97	4	61	87	1	58	79	7	68	97	6	70	98	7	51	54	2	56	73	9	63	90	14	65	93	11	61	87	50	61	87	5	#NULL!	54	2	#NULL!	55	2	55	69	5
TRF	461	9	1	1	14	M	10	70	98	3	59	81	2	62	89	8	69	97	6	70	98	12	53	62	9	68	97	9	63	90	15	65	93	18	65	93	60	64	92	6	#NULL!	57	6	#NULL!	74	6	64	92	4
TRF	462	9	1	1	17	M	3	57	76	4	61	87	2	62	89	4	64	92	0	50	50	6	50	50	4	60	84	6	60	84	9	60	84	10	60	84	30	56	73	3	#NULL!	46	3	#NULL!	62	2	55	69	1
TRF	463	9	1	1	15	M	0	50	50	0	50	50	0	50	50	1	55	69	3	64	92	0	50	50	3	58	79	1	52	58	0	39	14	4	55	69	9	48	42	0	#NULL!	14	0	#NULL!	21	0	50	50	0
TRF	464	9	2	2	15	M	5	61	87	2	56	73	0	50	50	3	62	89	6	71	99	5	54	65	0	50	50	2	57	76	7	58	79	2	54	65	26	59	81	2	#NULL!	59	3	#NULL!	81	1	55	69	3
TRF	465	9	1	1	15	M	8	66	95	2	56	73	0	50	50	4	64	92	1	57	76	10	52	58	3	58	79	9	63	90	10	61	87	12	61	87	38	58	79	6	#NULL!	57	4	#NULL!	67	1	52	58	4
TRF	466	9	1	1	16	M	8	66	95	2	56	73	0	50	50	6	67	96	2	60	84	9	52	58	3	58	79	5	59	81	10	61	87	8	59	81	37	58	79	7	#NULL!	60	2	#NULL!	55	0	50	50	5
TRF	467	9	2	2	16	M	0	50	50	1	52	58	4	68	97	3	62	89	0	50	50	2	51	54	1	55	69	2	57	76	5	56	73	3	56	73	15	55	69	1	#NULL!	48	1	#NULL!	67	1	55	69	0
TRF	468	9	2	2	16	M	4	59	81	0	50	50	1	57	76	1	57	76	1	57	76	4	53	62	1	55	69	2	57	76	5	56	73	3	56	73	14	54	65	4	#NULL!	68	0	#NULL!	30	0	50	50	1
TRF	469	10	1	1	14	M	15	77	99	11	74	99	8	75	99	8	69	97	6	70	98	24	61	87	3	58	79	4	58	79	34	80	99	7	58	79	84	69	97	19	#NULL!	92	5	#NULL!	71	8	69	97	8
TRF	470	10	1	1	15	M	3	57	76	2	56	73	5	69	97	0	50	50	0	50	50	1	50	50	1	53	62	1	52	58	10	61	87	2	52	58	14	51	54	0	#NULL!	14	1	#NULL!	47	1	52	58	2
TRF	471	10	1	1	16	M	2	54	65	0	50	50	3	65	93	0	50	50	0	50	50	0	50	50	0	50	50	0	50	50	5	56	73	0	42	21	6	46	34	0	#NULL!	14	0	#NULL!	21	0	50	50	1
TRF	472	10	2	2	16	M	18	79	99	9	70	98	14	91	99	10	76	99	8	75	99	23	67	96	4	64	92	7	63	90	41	86	99	11	64	92	98	76	99	18	#NULL!	97	5	#NULL!	87	12	80	99	9
TRF	473	10	2	2	16	M	8	65	93	4	61	87	0	50	50	2	61	87	0	50	50	4	53	62	1	55	69	4	60	84	12	64	92	5	59	81	24	58	79	2	#NULL!	59	2	#NULL!	77	1	55	69	4
TRF	474	10	2	2	16	M	8	65	93	1	52	58	6	72	99	3	62	89	2	62	89	5	54	65	1	55	69	8	64	92	15	67	96	9	62	89	35	62	89	3	#NULL!	64	2	#NULL!	77	2	59	81	3
TRF	475	10	2	2	15	F	0	50	50	0	50	50	0	50	50	1	57	76	0	50	50	0	50	50	0	50	50	1	55	69	0	39	14	1	51	54	3	46	34	0	#NULL!	21	0	#NULL!	30	0	50	50	0
TRF	476	10	1	1	16	F	3	57	76	0	50	50	1	58	79	2	59	81	0	50	50	3	50	50	0	50	50	3	56	73	4	54	65	3	54	65	13	50	50	3	#NULL!	46	0	#NULL!	21	1	52	58	1
TRF	477	10	2	2	17	F	1	51	54	0	50	50	0	50	50	2	61	87	1	57	76	1	50	50	0	50	50	3	59	81	1	46	34	3	56	73	8	51	54	0	#NULL!	21	1	#NULL!	67	0	50	50	0
TRF	478	10	1	1	16	M	5	61	87	3	59	81	1	58	79	3	62	89	0	50	50	7	51	54	0	50	50	5	59	81	9	60	84	5	56	73	25	54	65	5	#NULL!	54	2	#NULL!	55	2	55	69	3
TRF	479	10	1	1	16	F	0	50	50	0	50	50	0	50	50	0	50	50	0	50	50	3	50	50	0	50	50	3	56	73	0	39	14	3	54	65	7	47	38	3	#NULL!	46	0	#NULL!	21	0	50	50	0
TRF	480	10	1	1	16	M	0	50	50	0	50	50	0	50	50	3	62	89	0	50	50	3	50	50	1	53	62	0	50	50	0	39	14	1	49	46	7	47	38	3	#NULL!	46	0	#NULL!	21	0	50	50	0
TRF	481	1	2	2	6	F	0	50	50	2	57	76	0	50	50	0	50	50	0	50	50	0	50	50	0	50	50	0	50	50	2	47	38	0	43	24	2	42	21	0	#NULL!	19	0	#NULL!	25	2	60	84	0
TRF	482	1	2	2	6	F	0	50	50	1	53	62	0	50	50	0	50	50	0	50	50	1	50	50	0	50	50	0	50	50	1	44	28	0	43	24	2	42	21	1	#NULL!	44	0	#NULL!	25	1	55	69	0
TRF	483	1	2	2	6	F	0	50	50	1	53	62	0	50	50	0	50	50	0	50	50	1	50	50	0	50	50	0	50	50	1	44	28	0	43	24	2	42	21	0	#NULL!	19	1	#NULL!	58	0	50	50	0
TRF	484	1	1	1	6	F	0	50	50	1	53	62	0	50	50	1	53	62	1	57	76	4	50	50	1	53	62	2	53	62	1	45	31	3	53	62	11	47	38	3	#NULL!	45	1	#NULL!	39	1	54	65	0
TRF	485	1	1	1	6	F	1	51	54	0	50	50	0	50	50	0	50	50	1	57	76	4	50	50	1	53	62	2	53	62	1	45	31	3	53	62	10	47	38	4	#NULL!	51	0	#NULL!	17	0	50	50	0
TRF	486	1	1	1	6	F	2	52	58	2	57	76	0	50	50	1	53	62	3	64	92	6	50	50	2	56	73	4	56	73	4	53	62	6	56	73	21	52	58	4	#NULL!	51	2	#NULL!	47	3	60	84	0
TRF	487	1	2	2	6	F	18	77	99	9	74	99	3	65	93	10	74	99	5	70	98	27	67	96	7	70	98	18	70	98	30	76	99	25	71	99	101	76	99	14	#NULL!	92	13	#NULL!	96	9	75	99	8
TRF	488	1	2	2	6	F	9	65	93	7	68	97	2	62	89	13	81	99	8	76	99	37	78	99	13	80	99	27	82	99	18	68	97	40	82	99	122	83	99	18	#NULL!	96	19	#NULL!	100	7	70	98	4
TRF	489	1	2	2	6	F	12	69	97	7	68	97	2	62	89	4	62	89	7	74	99	21	64	92	8	71	99	13	67	96	21	69	97	21	69	97	78	70	98	12	#NULL!	89	9	#NULL!	91	6	68	97	5
TRF	490	1	1	1	6	F	11	70	98	8	69	97	3	65	93	9	72	99	9	77	99	22	59	81	10	72	99	18	68	97	22	72	99	28	70	98	95	73	99	12	#NULL!	78	10	#NULL!	82	5	65	93	7
TRF	491	1	1	1	7	F	6	61	87	6	66	95	1	58	79	7	68	97	5	68	97	20	58	79	6	66	95	10	62	89	13	66	95	16	63	90	66	65	93	12	#NULL!	78	8	#NULL!	75	5	65	93	5
TRF	492	1	1	1	6	F	10	69	97	6	66	95	6	70	98	6	67	96	10	79	99	26	61	87	9	70	98	18	68	97	22	72	99	27	69	97	96	74	99	16	#NULL!	88	10	#NULL!	82	7	69	97	4
TRF	493	2	1	1	10	F	7	64	92	2	57	76	3	65	93	5	64	92	1	57	76	11	52	58	1	53	62	4	56	73	12	65	93	5	55	69	35	57	76	8	#NULL!	65	3	#NULL!	52	3	60	84	2
TRF	494	2	1	1	9	F	4	57	76	4	63	90	0	50	50	2	56	73	1	57	76	5	50	50	0	50	50	1	51	54	8	59	81	1	48	42	17	51	54	4	#NULL!	51	1	#NULL!	39	1	54	65	2
TRF	495	2	1	1	8	F	2	52	58	6	66	95	1	58	79	6	67	96	0	50	50	6	50	50	2	56	73	1	51	54	9	60	84	3	53	62	26	54	65	6	#NULL!	59	0	#NULL!	17	2	57	76	2
TRF	496	2	2	2	10	F	2	53	62	5	64	92	0	50	50	4	62	89	0	50	50	9	56	73	5	68	97	0	50	50	7	57	76	5	59	81	25	57	76	8	#NULL!	80	1	#NULL!	58	2	60	84	1
TRF	497	2	2	2	8	F	4	57	76	4	62	89	1	57	76	5	65	93	2	63	90	8	55	69	1	55	69	0	50	50	9	60	84	1	52	58	26	58	79	7	#NULL!	77	1	#NULL!	58	3	63	90	1
TRF	498	2	2	2	6	F	2	53	62	3	60	84	1	57	76	5	65	93	0	50	50	6	53	62	2	59	81	9	65	93	6	55	69	11	65	93	29	59	81	2	#NULL!	53	4	#NULL!	79	2	60	84	1
TRF	499	2	2	2	8	M	1	51	54	0	50	50	0	50	50	2	58	79	0	50	50	1	50	50	2	59	81	2	56	73	1	44	28	4	58	79	8	49	46	1	#NULL!	44	0	#NULL!	25	0	50	50	2
TRF	500	2	2	2	7	M	2	53	62	1	53	62	0	50	50	1	54	65	0	50	50	0	50	50	0	50	50	2	56	73	3	50	50	2	55	69	6	47	38	0	#NULL!	19	0	#NULL!	25	1	55	69	2
TRF	501	2	2	2	8	M	0	50	50	1	53	62	0	50	50	1	54	65	0	50	50	3	51	54	1	55	69	2	56	73	1	44	28	3	57	76	10	50	50	1	#NULL!	44	2	#NULL!	69	0	50	50	1
TRF	502	2	1	1	10	M	1	51	54	0	50	50	0	50	50	5	64	92	2	60	84	13	54	65	4	62	89	6	59	81	1	45	31	10	59	81	32	56	73	9	#NULL!	68	4	#NULL!	57	1	54	65	0
TRF	503	2	1	1	9	M	6	61	87	3	60	84	0	50	50	6	67	96	2	60	84	22	59	81	7	68	97	14	65	93	9	60	84	21	66	95	63	64	92	15	#NULL!	86	7	#NULL!	72	3	60	84	3
TRF	504	2	1	1	8	M	4	57	76	0	50	50	0	50	50	5	64	92	4	66	95	21	59	81	4	62	89	15	65	93	4	53	62	19	65	93	53	62	89	10	#NULL!	72	11	#NULL!	85	3	60	84	0
TRF	505	3	2	2	10	M	1	51	54	3	60	84	0	50	50	0	50	50	0	50	50	4	52	58	3	63	90	0	50	50	4	52	58	3	57	76	12	52	58	4	#NULL!	65	0	#NULL!	25	3	63	90	0
TRF	506	3	1	1	11	M	2	52	58	1	53	62	0	50	50	0	50	50	0	50	50	6	50	50	0	50	50	0	50	50	3	51	54	0	41	18	10	47	38	6	#NULL!	59	0	#NULL!	17	2	57	76	0
TRF	507	3	1	1	9	M	5	59	81	6	66	95	1	58	79	5	64	92	2	60	84	14	54	65	2	56	73	3	55	69	12	65	93	5	55	69	40	59	81	12	#NULL!	78	2	#NULL!	47	4	63	90	4
TRF	508	3	2	2	8	M	2	53	62	0	50	50	0	50	50	1	54	65	1	57	76	6	53	62	0	50	50	0	50	50	2	47	38	0	43	24	10	50	50	6	#NULL!	73	0	#NULL!	25	0	50	50	0
TRF	509	3	2	2	10	M	2	53	62	2	57	76	0	50	50	1	54	65	0	50	50	9	56	73	1	55	69	1	53	62	4	52	58	2	55	69	17	54	65	9	#NULL!	82	0	#NULL!	25	2	60	84	1
TRF	510	3	2	2	7	M	2	53	62	3	60	84	0	50	50	3	61	87	1	57	76	8	55	69	1	55	69	2	56	73	5	54	65	3	57	76	20	56	73	8	#NULL!	80	0	#NULL!	25	2	60	84	1
TRF	511	3	2	2	9	M	7	62	89	2	57	76	1	57	76	1	54	65	3	65	93	12	58	79	3	63	90	5	61	87	10	61	87	8	62	89	36	62	89	9	#NULL!	82	3	#NULL!	75	2	60	84	2
TRF	512	3	2	2	10	M	4	57	76	3	60	84	0	50	50	0	50	50	0	50	50	5	53	62	0	50	50	1	53	62	7	57	76	1	52	58	15	53	62	4	#NULL!	65	1	#NULL!	58	1	55	69	1
TRF	513	3	2	2	10	M	8	64	92	4	62	89	1	57	76	1	54	65	0	50	50	15	61	87	2	59	81	5	61	87	13	64	92	7	61	87	38	62	89	10	#NULL!	85	5	#NULL!	83	0	50	50	5
TRF	514	3	1	1	10	M	3	55	69	0	50	50	0	50	50	1	53	62	0	50	50	4	50	50	2	56	73	0	50	50	3	51	54	2	51	54	10	47	38	4	#NULL!	51	0	#NULL!	17	0	50	50	1
TRF	515	3	1	1	11	M	5	59	81	2	57	76	1	58	79	1	53	62	0	50	50	4	50	50	1	53	62	2	53	62	8	59	81	3	53	62	17	51	54	2	#NULL!	38	2	#NULL!	47	2	57	76	2
TRF	516	3	1	1	11	M	5	59	81	5	64	92	1	58	79	1	53	62	2	60	84	16	56	73	1	53	62	1	51	54	11	64	92	2	51	54	35	57	76	13	#NULL!	81	3	#NULL!	52	2	57	76	2
TRF	517	4	1	1	10	M	3	55	69	1	53	62	0	50	50	0	50	50	0	50	50	13	54	65	4	62	89	2	53	62	4	53	62	6	56	73	24	53	62	9	#NULL!	68	4	#NULL!	57	0	50	50	2
TRF	518	4	1	1	10	M	5	59	81	1	53	62	0	50	50	0	50	50	0	50	50	9	51	54	3	59	81	1	51	54	6	56	73	4	54	65	20	52	58	8	#NULL!	65	1	#NULL!	39	3	60	84	2
TRF	519	4	1	1	9	M	4	57	76	2	57	76	0	50	50	1	53	62	0	50	50	21	59	81	6	66	95	5	58	79	6	56	73	11	60	84	41	59	81	12	#NULL!	78	9	#NULL!	78	3	60	84	1
TRF	520	4	1	1	13	M	6	63	90	2	56	73	1	58	79	0	50	50	1	57	76	9	52	58	2	56	73	0	50	50	9	60	84	2	52	58	22	53	62	8	#NULL!	63	1	#NULL!	47	3	58	79	2
TRF	521	4	2	2	9	M	4	57	76	3	60	84	0	50	50	0	50	50	0	50	50	7	54	65	2	59	81	1	53	62	7	57	76	3	57	76	17	54	65	7	#NULL!	77	0	#NULL!	25	4	65	93	1
TRF	522	4	2	2	10	M	6	61	87	3	60	84	9	76	99	2	58	79	1	57	76	9	56	73	2	59	81	4	60	84	18	68	97	6	60	84	38	62	89	8	#NULL!	80	1	#NULL!	58	9	75	99	2
TRF	523	4	1	1	11	F	2	52	58	1	53	62	0	50	50	5	64	92	0	50	50	7	50	50	1	53	62	2	53	62	3	51	54	3	53	62	18	51	54	4	#NULL!	51	3	#NULL!	52	1	54	65	1
TRF	524	4	2	2	11	F	4	57	76	1	53	62	0	50	50	0	50	50	2	63	90	6	53	62	1	55	69	3	58	79	5	54	65	4	58	79	18	55	69	3	#NULL!	60	3	#NULL!	75	0	50	50	1
TRF	525	4	2	2	10	F	4	57	76	3	60	84	0	50	50	3	61	87	1	57	76	1	50	50	2	59	81	2	56	73	7	57	76	4	58	79	16	54	65	1	#NULL!	44	0	#NULL!	25	4	65	93	2
TRF	526	4	2	2	11	F	6	61	87	1	53	62	2	62	89	5	65	93	3	65	93	13	59	81	0	50	50	10	66	95	9	60	84	10	64	92	41	63	90	6	#NULL!	73	7	#NULL!	88	1	55	69	5
TRF	527	4	1	1	13	F	6	63	90	0	50	50	3	65	93	5	65	93	1	57	76	10	52	58	2	56	73	9	63	90	9	60	84	11	61	87	37	58	79	5	#NULL!	54	5	#NULL!	71	0	50	50	3
TRF	528	4	1	1	12	F	9	68	97	1	52	58	2	62	89	5	65	93	1	57	76	13	54	65	2	56	73	10	63	90	12	63	90	12	61	87	44	60	84	4	#NULL!	50	9	#NULL!	83	1	52	58	3
TRF	529	5	1	1	12	M	0	50	50	0	50	50	0	50	50	0	50	50	0	50	50	1	50	50	0	50	50	0	50	50	0	39	14	0	42	21	1	39	14	1	#NULL!	33	0	#NULL!	21	0	50	50	0
TRF	530	5	1	1	12	M	6	63	90	1	52	58	0	50	50	2	59	81	0	50	50	7	51	54	3	58	79	2	54	65	7	58	79	5	56	73	21	53	62	6	#NULL!	57	1	#NULL!	47	0	50	50	2
TRF	531	5	1	1	12	M	0	50	50	1	52	58	0	50	50	1	55	69	0	50	50	3	50	50	1	53	62	3	56	73	1	46	34	4	55	69	9	48	42	3	#NULL!	46	0	#NULL!	21	1	52	58	0
TRF	532	5	2	2	13	M	0	50	50	0	50	50	0	50	50	1	57	76	0	50	50	3	52	58	2	59	81	1	55	69	0	39	14	3	56	73	7	50	50	2	#NULL!	59	1	#NULL!	67	0	50	50	0
TRF	533	5	2	2	12	M	0	50	50	1	52	58	0	50	50	1	57	76	0	50	50	2	51	54	1	55	69	0	50	50	1	46	34	1	51	54	5	49	46	2	#NULL!	59	0	#NULL!	30	0	50	50	0
TRF	534	5	2	2	14	M	4	59	81	1	52	58	0	50	50	3	62	89	0	50	50	2	51	54	2	59	81	0	50	50	5	56	73	2	54	65	13	54	65	2	#NULL!	59	0	#NULL!	30	0	50	50	0
TRF	535	5	2	2	8	M	1	51	54	0	50	50	0	50	50	0	50	50	0	50	50	0	50	50	0	50	50	0	50	50	1	44	28	0	43	24	1	39	14	0	#NULL!	19	0	#NULL!	25	0	50	50	1
TRF	536	5	2	2	11	M	2	53	62	1	53	62	0	50	50	0	50	50	0	50	50	0	50	50	0	50	50	1	53	62	3	50	50	1	52	58	5	46	34	0	#NULL!	19	0	#NULL!	25	0	50	50	1
TRF	537	5	2	2	10	M	1	51	54	3	60	84	0	50	50	0	50	50	0	50	50	7	54	65	1	55	69	0	50	50	4	52	58	1	52	58	12	52	58	7	#NULL!	77	0	#NULL!	25	2	60	84	1
TRF	538	5	1	1	10	M	0	50	50	0	50	50	0	50	50	3	59	81	0	50	50	8	51	54	0	50	50	4	56	73	0	38	12	4	54	65	15	50	50	2	#NULL!	38	6	#NULL!	68	0	50	50	0
TRF	539	5	1	1	10	M	0	50	50	0	50	50	0	50	50	0	50	50	0	50	50	0	50	50	0	50	50	0	50	50	0	38	12	0	41	18	0	32	4	0	#NULL!	12	0	#NULL!	17	0	50	50	0
TRF	540	5	1	1	12	M	2	54	65	1	52	58	0	50	50	0	50	50	0	50	50	3	50	50	0	50	50	1	52	58	3	52	58	1	49	46	7	47	38	0	#NULL!	14	3	#NULL!	62	0	50	50	0
TRF	541	6	1	1	11	M	4	57	76	0	50	50	0	50	50	3	59	81	1	57	76	2	50	50	2	56	73	1	51	54	4	53	62	3	53	62	14	49	46	2	#NULL!	38	0	#NULL!	17	0	50	50	3
TRF	542	6	1	1	13	M	2	54	65	0	50	50	0	50	50	1	55	69	0	50	50	4	50	50	1	53	62	4	58	79	2	50	50	5	56	73	13	50	50	1	#NULL!	33	3	#NULL!	62	0	50	50	1
TRF	543	6	1	1	11	M	3	55	69	2	57	76	0	50	50	4	62	89	1	57	76	6	50	50	2	56	73	1	51	54	5	55	69	3	53	62	20	52	58	5	#NULL!	56	1	#NULL!	39	2	57	76	2
TRF	544	6	2	2	15	M	4	59	81	0	50	50	0	50	50	0	50	50	0	50	50	2	51	54	1	55	69	0	50	50	4	54	65	1	51	54	8	51	54	2	#NULL!	59	0	#NULL!	30	0	50	50	2
TRF	545	6	2	2	12	M	4	59	81	3	59	81	0	50	50	0	50	50	0	50	50	3	52	58	0	50	50	0	50	50	7	58	79	0	43	24	10	52	58	3	#NULL!	64	0	#NULL!	30	1	55	69	2
TRF	546	6	2	2	12	M	4	59	81	3	59	81	0	50	50	2	61	87	0	50	50	9	58	79	2	59	81	1	55	69	7	58	79	3	56	73	21	57	76	7	#NULL!	78	2	#NULL!	77	2	59	81	2
TRF	547	6	2	2	14	M	8	65	93	5	63	90	1	57	76	2	61	87	0	50	50	5	54	65	0	50	50	1	55	69	14	65	93	1	51	54	24	58	79	5	#NULL!	72	0	#NULL!	30	2	59	81	3
TRF	548	6	2	2	12	M	2	54	65	5	63	90	0	50	50	1	57	76	0	50	50	5	54	65	0	50	50	0	50	50	7	58	79	0	43	24	13	54	65	5	#NULL!	72	0	#NULL!	30	2	59	81	2
TRF	549	6	2	2	11	M	7	62	89	3	60	84	0	50	50	1	54	65	0	50	50	7	54	65	1	55	69	0	50	50	10	61	87	1	52	58	21	56	73	7	#NULL!	77	0	#NULL!	25	0	50	50	2
TRF	550	6	1	1	13	M	2	54	65	0	50	50	0	50	50	0	50	50	0	50	50	7	51	54	0	50	50	5	59	81	2	50	50	5	56	73	14	51	54	4	#NULL!	50	3	#NULL!	62	0	50	50	1
TRF	551	6	1	1	13	M	3	57	76	3	59	81	0	50	50	1	55	69	1	57	76	6	50	50	2	56	73	1	52	58	6	57	76	3	54	65	17	52	58	5	#NULL!	54	1	#NULL!	47	2	55	69	0
TRF	552	6	1	1	12	M	4	59	81	0	50	50	0	50	50	1	55	69	0	50	50	3	50	50	0	50	50	2	54	65	4	54	65	2	52	58	10	49	46	1	#NULL!	33	2	#NULL!	55	0	50	50	1
TRF	553	7	1	1	14	F	5	61	87	5	62	89	0	50	50	0	50	50	0	50	50	4	50	50	1	53	62	0	50	50	10	61	87	1	49	46	15	51	54	4	#NULL!	50	0	#NULL!	21	1	52	58	3
TRF	554	7	1	1	11	F	1	51	54	4	63	90	0	50	50	1	53	62	0	50	50	10	52	58	1	53	62	0	50	50	5	55	69	1	48	42	17	51	54	10	#NULL!	72	0	#NULL!	17	1	54	65	1
TRF	555	7	1	1	14	F	2	54	65	0	50	50	0	50	50	1	55	69	0	50	50	7	51	54	0	50	50	1	52	58	2	50	50	1	49	46	11	49	46	6	#NULL!	57	1	#NULL!	47	1	52	58	1
TRF	556	7	2	2	15	F	4	59	81	3	59	81	0	50	50	3	62	89	0	50	50	18	64	92	5	66	95	7	63	90	7	58	79	12	65	93	41	64	92	11	#NULL!	89	7	#NULL!	92	3	61	87	2
TRF	557	7	2	2	14	F	7	63	90	6	66	95	0	50	50	2	61	87	1	57	76	13	60	84	2	59	81	3	59	81	13	64	92	5	59	81	35	62	89	10	#NULL!	87	3	#NULL!	81	2	59	81	4
TRF	558	7	2	2	12	F	13	72	99	5	63	90	2	64	92	4	64	92	5	69	97	22	67	96	6	67	96	12	67	96	20	71	99	18	67	96	71	69	97	16	#NULL!	96	6	#NULL!	90	3	61	87	5
TRF	559	7	2	2	15	M	7	63	90	2	56	73	0	50	50	1	57	76	1	57	76	6	55	69	0	50	50	0	50	50	9	60	84	0	43	24	17	56	73	6	#NULL!	75	0	#NULL!	30	0	50	50	3
TRF	560	7	2	2	12	M	9	67	96	3	59	81	0	50	50	0	50	50	0	50	50	6	55	69	1	55	69	0	50	50	12	64	92	1	51	54	19	57	76	6	#NULL!	75	0	#NULL!	30	0	50	50	5
TRF	561	7	2	2	11	M	8	64	92	2	57	76	0	50	50	1	54	65	0	50	50	8	55	69	1	55	69	0	50	50	10	61	87	1	52	58	20	56	73	8	#NULL!	80	0	#NULL!	25	1	55	69	4
TRF	562	7	1	1	13	M	6	63	90	2	56	73	0	50	50	1	55	69	0	50	50	9	52	58	3	58	79	0	50	50	8	59	81	3	54	65	21	53	62	7	#NULL!	60	2	#NULL!	55	1	52	58	3
TRF	563	7	1	1	14	M	3	57	76	0	50	50	0	50	50	0	50	50	0	50	50	7	51	54	1	53	62	2	54	65	3	52	58	3	54	65	13	50	50	5	#NULL!	54	2	#NULL!	55	0	50	50	1
TRF	564	7	1	1	13	M	7	64	92	2	56	73	0	50	50	0	50	50	0	50	50	9	52	58	2	56	73	0	50	50	9	60	84	2	52	58	20	53	62	8	#NULL!	63	1	#NULL!	47	0	50	50	4
TRF	565	8	1	1	14	F	1	51	54	1	52	58	0	50	50	1	55	69	1	57	76	9	52	58	2	56	73	0	50	50	2	50	50	2	52	58	15	51	54	7	#NULL!	60	2	#NULL!	55	1	52	58	1
TRF	566	8	1	1	14	F	1	51	54	0	50	50	0	50	50	1	55	69	1	57	76	9	52	58	3	58	79	1	52	58	1	46	34	4	55	69	16	51	54	6	#NULL!	57	3	#NULL!	62	2	55	69	0
TRF	567	8	1	1	15	F	6	63	90	1	52	58	1	58	79	2	59	81	0	50	50	3	50	50	2	56	73	3	56	73	8	59	81	5	56	73	19	52	58	1	#NULL!	33	2	#NULL!	55	0	50	50	2
TRF	568	8	2	2	15	F	1	51	54	0	50	50	0	50	50	1	57	76	0	50	50	4	53	62	3	62	89	1	55	69	1	46	34	4	58	79	10	52	58	4	#NULL!	68	0	#NULL!	30	1	55	69	0
TRF	569	8	2	2	15	F	3	56	73	2	56	73	0	50	50	0	50	50	1	57	76	14	61	87	2	59	81	0	50	50	5	56	73	2	54	65	22	58	79	11	#NULL!	89	3	#NULL!	81	1	55	69	0
TRF	570	8	2	2	12	F	4	59	81	4	61	87	0	50	50	1	57	76	0	50	50	5	54	65	0	50	50	1	55	69	8	59	81	1	51	54	16	55	69	4	#NULL!	68	1	#NULL!	67	1	55	69	1
TRF	571	8	2	2	13	F	0	50	50	0	50	50	0	50	50	1	57	76	1	57	76	9	58	79	0	50	50	4	60	84	0	39	14	4	58	79	15	55	69	4	#NULL!	68	5	#NULL!	87	0	50	50	0
TRF	572	8	2	2	12	F	6	62	89	5	63	90	0	50	50	4	64	92	1	57	76	8	57	76	1	55	69	1	55	69	11	63	90	2	54	65	27	59	81	8	#NULL!	81	0	#NULL!	30	3	61	87	3
TRF	573	8	2	2	15	M	8	65	93	7	67	96	0	50	50	3	62	89	2	62	89	11	59	81	1	55	69	1	55	69	15	67	96	2	54	65	35	62	89	11	#NULL!	89	0	#NULL!	30	6	67	96	3
TRF	574	8	1	1	14	M	4	59	81	0	50	50	0	50	50	0	50	50	1	57	76	9	52	58	1	53	62	7	61	87	4	54	65	8	59	81	23	54	65	1	#NULL!	33	8	#NULL!	79	0	50	50	0
TRF	575	8	1	1	17	F	6	63	90	3	59	81	0	50	50	3	62	89	0	50	50	13	54	65	3	58	79	0	50	50	9	60	84	3	54	65	28	55	69	13	#NULL!	78	0	#NULL!	21	2	55	69	2
TRF	576	8	1	1	17	F	5	61	87	8	67	96	2	62	89	5	65	93	0	50	50	15	55	69	4	60	84	0	50	50	15	65	93	4	55	69	40	58	79	14	#NULL!	81	1	#NULL!	47	4	61	87	2
TRF	577	9	1	1	16	M	1	51	54	1	52	58	0	50	50	1	55	69	0	50	50	5	50	50	0	50	50	0	50	50	2	50	50	0	42	21	10	49	46	5	#NULL!	54	0	#NULL!	21	1	52	58	1
TRF	578	9	1	1	15	M	0	50	50	2	56	73	0	50	50	1	55	69	0	50	50	0	50	50	0	50	50	0	50	50	2	50	50	0	42	21	3	43	24	0	#NULL!	14	0	#NULL!	21	1	52	58	0
TRF	579	9	1	1	15	M	0	50	50	0	50	50	0	50	50	0	50	50	0	50	50	0	50	50	0	50	50	0	50	50	0	39	14	0	42	21	0	33	5	0	#NULL!	14	0	#NULL!	21	0	50	50	0
TRF	580	9	2	2	16	M	4	59	81	2	56	73	1	57	76	0	50	50	0	50	50	5	54	65	0	50	50	0	50	50	7	58	79	0	43	24	13	54	65	5	#NULL!	72	0	#NULL!	30	0	50	50	1
TRF	581	9	2	2	15	M	0	50	50	0	50	50	0	50	50	0	50	50	0	50	50	2	51	54	0	50	50	0	50	50	0	39	14	0	43	24	2	44	28	2	#NULL!	59	0	#NULL!	30	1	55	69	0
TRF	582	9	2	2	14	M	0	50	50	0	50	50	0	50	50	0	50	50	0	50	50	0	50	50	0	50	50	0	50	50	0	39	14	0	43	24	0	35	7	0	#NULL!	21	0	#NULL!	30	0	50	50	0
TRF	583	9	1	1	14	M	7	64	92	1	52	58	0	50	50	1	55	69	0	50	50	12	53	62	1	53	62	4	58	79	8	59	81	5	56	73	27	55	69	6	#NULL!	57	6	#NULL!	74	0	50	50	4
TRF	584	9	1	1	13	F	5	61	87	0	50	50	0	50	50	0	50	50	0	50	50	2	50	50	2	56	73	0	50	50	5	56	73	2	52	58	9	48	42	2	#NULL!	40	0	#NULL!	21	0	50	50	2
TRF	585	9	1	1	16	F	4	59	81	0	50	50	0	50	50	0	50	50	1	57	76	0	50	50	1	53	62	0	50	50	4	54	65	1	49	46	6	46	34	0	#NULL!	14	0	#NULL!	21	0	50	50	2
TRF	586	9	2	2	13	M	4	59	81	2	56	73	0	50	50	3	62	89	0	50	50	1	50	50	1	55	69	3	59	81	6	57	76	4	58	79	14	54	65	1	#NULL!	48	0	#NULL!	30	0	50	50	2
TRF	587	9	2	2	15	M	5	61	87	3	59	81	0	50	50	2	61	87	2	62	89	1	50	50	0	50	50	1	55	69	8	59	81	1	51	54	16	55	69	0	#NULL!	21	1	#NULL!	67	1	55	69	2
TRF	588	9	2	2	17	M	6	62	89	0	50	50	0	50	50	3	62	89	2	62	89	8	57	76	1	55	69	4	60	84	6	57	76	5	59	81	27	59	81	2	#NULL!	59	6	#NULL!	90	2	59	81	3
TRF	589	10	1	1	15	M	1	51	54	2	56	73	0	50	50	1	55	69	0	50	50	4	50	50	1	53	62	1	52	58	3	52	58	2	52	58	10	49	46	4	#NULL!	50	0	#NULL!	21	3	58	79	0
TRF	590	10	1	1	16	M	3	57	76	0	50	50	0	50	50	0	50	50	0	50	50	6	50	50	0	50	50	0	50	50	3	52	58	0	42	21	9	48	42	6	#NULL!	57	0	#NULL!	21	0	50	50	0
TRF	591	10	1	1	14	M	2	54	65	0	50	50	0	50	50	0	50	50	0	50	50	2	50	50	0	50	50	0	50	50	2	50	50	0	42	21	4	44	28	2	#NULL!	40	0	#NULL!	21	0	50	50	0
TRF	592	10	2	2	17	M	7	63	90	0	50	50	0	50	50	1	57	76	0	50	50	0	50	50	0	50	50	2	57	76	7	58	79	2	54	65	11	53	62	0	#NULL!	21	0	#NULL!	30	0	50	50	3
TRF	593	10	2	2	15	M	2	54	65	2	56	73	0	50	50	0	50	50	0	50	50	3	52	58	0	50	50	0	50	50	4	54	65	0	43	24	7	50	50	3	#NULL!	64	0	#NULL!	30	0	50	50	0
TRF	594	10	2	2	17	M	3	56	73	1	52	58	0	50	50	1	57	76	0	50	50	7	56	73	0	50	50	0	50	50	4	54	65	0	43	24	12	53	62	7	#NULL!	78	0	#NULL!	30	0	50	50	0
TRF	595	10	1	1	15	M	6	63	90	7	65	93	1	58	79	7	68	97	1	57	76	27	62	89	11	70	98	18	68	97	14	65	93	29	70	98	80	69	97	15	#NULL!	84	12	#NULL!	90	5	62	89	1
TRF	596	10	1	1	15	M	3	57	76	2	56	73	0	50	50	2	59	81	0	50	50	14	55	69	4	60	84	7	61	87	5	56	73	11	61	87	33	56	73	9	#NULL!	67	5	#NULL!	71	3	58	79	0
TRF	597	10	1	1	17	M	6	63	90	0	50	50	0	50	50	2	59	81	0	50	50	2	50	50	2	56	73	2	54	65	6	57	76	4	55	69	14	51	54	2	#NULL!	40	0	#NULL!	21	0	50	50	0
TRF	598	10	2	2	17	M	11	69	97	6	66	95	8	77	99	5	66	95	1	57	76	17	63	90	3	62	89	3	59	81	25	75	99	6	60	84	57	67	96	14	#NULL!	94	3	#NULL!	81	6	67	96	5
TRF	599	10	2	2	17	M	2	54	65	1	52	58	3	66	95	2	61	87	0	50	50	0	50	50	2	59	81	0	50	50	6	57	76	2	54	65	10	52	58	0	#NULL!	21	0	#NULL!	30	0	50	50	1
TRF	600	10	2	2	17	M	1	51	54	0	50	50	2	64	92	2	61	87	0	50	50	0	50	50	0	50	50	0	50	50	3	52	58	0	43	24	5	49	46	0	#NULL!	21	0	#NULL!	30	0	50	50	0
TRF	601	1	1	1	8	F	2	52	58	4	63	90	0	50	50	2	56	73	1	57	76	14	54	65	2	56	73	0	50	50	6	56	73	2	51	54	26	54	65	14	#NULL!	83	0	#NULL!	17	3	60	84	0
TRF	602	1	1	1	11	F	2	52	58	0	50	50	0	50	50	3	59	81	0	50	50	1	50	50	2	56	73	0	50	50	2	48	42	2	51	54	10	47	38	1	#NULL!	29	0	#NULL!	17	0	50	50	0
TRF	603	1	1	1	9	F	2	52	58	0	50	50	0	50	50	2	56	73	0	50	50	0	50	50	2	56	73	0	50	50	2	48	42	2	51	54	7	45	31	0	#NULL!	12	0	#NULL!	17	0	50	50	0
TRF	604	1	2	2	9	F	2	53	62	0	50	50	0	50	50	2	58	79	0	50	50	0	50	50	2	59	81	0	50	50	2	47	38	2	55	69	7	48	42	0	#NULL!	19	0	#NULL!	25	0	50	50	0
TRF	605	1	2	2	11	F	3	55	69	4	62	89	0	50	50	2	58	79	0	50	50	12	58	79	2	59	81	1	53	62	7	57	76	3	57	76	24	57	76	12	#NULL!	89	0	#NULL!	25	2	60	84	1
TRF	606	1	2	2	7	F	2	53	62	7	68	97	0	50	50	3	61	87	0	50	50	14	60	84	4	66	95	1	53	62	9	60	84	5	59	81	31	60	84	14	#NULL!	92	0	#NULL!	25	5	67	96	0
TRF	607	1	1	1	8	M	8	66	95	5	64	92	6	70	98	6	67	96	4	66	95	12	53	62	3	59	81	2	53	62	19	70	98	5	55	69	50	62	89	7	#NULL!	63	5	#NULL!	63	4	63	90	4
TRF	608	1	1	1	6	M	1	51	54	0	50	50	0	50	50	3	59	81	0	50	50	12	53	62	1	53	62	1	51	54	1	45	31	2	51	54	19	52	58	9	#NULL!	68	3	#NULL!	52	0	50	50	1
TRF	609	1	1	1	7	M	3	55	69	1	53	62	0	50	50	2	56	73	0	50	50	2	50	50	1	53	62	1	51	54	4	53	62	2	51	54	10	47	38	2	#NULL!	38	0	#NULL!	17	0	50	50	1
TRF	610	1	2	2	7	M	9	65	93	5	64	92	4	67	96	3	61	87	2	63	90	8	55	69	3	63	90	4	60	84	18	68	97	7	61	87	41	63	90	6	#NULL!	73	2	#NULL!	69	2	60	84	4
TRF	611	1	2	2	7	M	9	65	93	4	62	89	2	62	89	4	62	89	2	63	90	6	53	62	3	63	90	5	61	87	15	66	95	8	62	89	38	62	89	6	#NULL!	73	0	#NULL!	25	2	60	84	5
TRF	612	1	2	2	8	M	0	50	50	4	62	89	0	50	50	2	58	79	0	50	50	4	52	58	2	59	81	2	56	73	4	52	58	4	58	79	15	53	62	2	#NULL!	53	2	#NULL!	69	2	60	84	0
TRF	613	2	1	1	9	F	4	57	76	2	57	76	2	62	89	6	67	96	1	57	76	5	50	50	3	59	81	10	62	89	8	59	81	13	61	87	33	57	76	1	#NULL!	29	4	#NULL!	57	4	63	90	2
TRF	614	2	1	1	11	F	3	55	69	0	50	50	2	62	89	0	50	50	0	50	50	1	50	50	1	53	62	4	56	73	5	55	69	5	55	69	11	47	38	0	#NULL!	12	1	#NULL!	39	0	50	50	0
TRF	615	2	1	1	9	F	5	59	81	1	53	62	1	58	79	4	62	89	1	57	76	0	50	50	2	56	73	5	58	79	7	58	79	7	58	79	22	53	62	0	#NULL!	12	0	#NULL!	17	0	50	50	2
TRF	616	2	2	2	10	F	2	53	62	0	50	50	2	62	89	2	58	79	0	50	50	0	50	50	0	50	50	2	56	73	4	52	58	2	55	69	8	49	46	0	#NULL!	19	0	#NULL!	25	0	50	50	0
TRF	617	2	2	2	8	F	4	57	76	0	50	50	2	62	89	4	62	89	0	50	50	0	50	50	2	59	81	2	56	73	6	55	69	4	58	79	14	53	62	0	#NULL!	19	0	#NULL!	25	0	50	50	2
TRF	618	2	2	2	10	F	2	53	62	5	64	92	1	57	76	0	50	50	0	50	50	9	56	73	2	59	81	1	53	62	8	58	79	3	57	76	21	56	73	9	#NULL!	82	0	#NULL!	25	1	55	69	1
TRF	619	2	2	2	7	M	5	59	81	2	57	76	3	65	93	2	58	79	1	57	76	8	55	69	2	59	81	0	50	50	10	61	87	2	55	69	24	57	76	7	#NULL!	77	1	#NULL!	58	3	63	90	1
TRF	620	2	2	2	7	M	2	53	62	2	57	76	3	65	93	1	54	65	0	50	50	7	54	65	1	55	69	1	53	62	7	57	76	2	55	69	19	55	69	6	#NULL!	73	1	#NULL!	58	1	55	69	1
TRF	621	2	2	2	11	M	2	53	62	0	50	50	1	57	76	3	61	87	0	50	50	8	55	69	2	59	81	8	64	92	3	50	50	10	64	92	25	57	76	2	#NULL!	53	6	#NULL!	85	0	50	50	1
TRF	622	2	1	1	8	M	0	50	50	2	57	76	2	62	89	2	56	73	2	60	84	16	56	73	3	59	81	8	60	84	4	53	62	11	60	84	35	57	76	8	#NULL!	65	8	#NULL!	75	1	54	65	1
TRF	623	2	1	1	9	M	6	61	87	3	60	84	4	67	96	4	62	89	1	57	76	8	51	54	1	53	62	2	53	62	13	66	95	3	53	62	31	56	73	7	#NULL!	63	1	#NULL!	39	1	54	65	2
TRF	624	2	1	1	8	M	4	57	76	1	53	62	1	58	79	3	59	81	0	50	50	6	50	50	3	59	81	4	56	73	6	56	73	7	58	79	23	53	62	2	#NULL!	38	4	#NULL!	57	0	50	50	2
TRF	625	3	1	1	11	F	5	59	81	2	57	76	3	65	93	1	53	62	0	50	50	7	50	50	2	56	73	7	60	84	10	62	89	9	59	81	28	55	69	4	#NULL!	51	3	#NULL!	52	1	54	65	0
TRF	626	3	1	1	10	M	7	64	92	3	60	84	4	67	96	1	53	62	0	50	50	13	54	65	2	56	73	6	59	81	14	67	96	8	58	79	39	58	79	9	#NULL!	68	4	#NULL!	57	2	57	76	2
TRF	627	3	1	1	8	M	11	70	98	4	63	90	6	70	98	3	59	81	2	60	84	15	55	69	3	59	81	13	64	92	21	71	99	16	63	90	59	63	90	10	#NULL!	72	5	#NULL!	63	3	60	84	4
TRF	628	3	2	2	9	M	7	62	89	1	53	62	3	65	93	0	50	50	0	50	50	4	52	58	3	63	90	5	61	87	11	62	89	8	62	89	24	57	76	3	#NULL!	60	1	#NULL!	58	1	55	69	2
TRF	629	3	2	2	13	M	12	70	98	4	61	87	4	68	97	3	62	89	2	62	89	11	59	81	4	64	92	11	66	95	20	71	99	15	66	95	53	67	96	5	#NULL!	72	6	#NULL!	90	2	59	81	5
TRF	630	3	2	2	12	F	12	70	98	1	52	58	6	72	99	3	62	89	5	69	97	7	56	73	3	62	89	7	63	90	19	71	99	10	63	90	47	66	95	1	#NULL!	48	6	#NULL!	90	2	59	81	5
TRF	631	3	2	2	9	M	8	64	92	12	85	99	2	62	89	12	79	99	0	50	50	19	63	90	2	59	81	3	58	79	22	70	98	5	59	81	58	66	95	17	#NULL!	95	2	#NULL!	69	6	68	97	4
TRF	632	3	2	2	10	M	7	62	89	2	57	76	0	50	50	2	58	79	1	57	76	5	53	62	2	59	81	7	63	90	9	60	84	9	63	90	27	58	79	1	#NULL!	44	4	#NULL!	79	0	50	50	9
TRF	633	3	2	2	9	M	7	62	89	0	50	50	0	50	50	4	62	89	0	50	50	7	54	65	0	50	50	4	60	84	7	57	76	4	58	79	23	56	73	0	#NULL!	19	7	#NULL!	88	0	50	50	4
TRF	634	3	1	1	10	M	9	68	97	8	69	97	0	50	50	1	53	62	0	50	50	10	52	58	1	53	62	1	51	54	17	69	97	2	51	54	32	56	73	8	#NULL!	65	2	#NULL!	47	1	54	65	4
TRF	635	3	1	1	10	M	3	55	69	4	63	90	1	58	79	2	56	73	1	57	76	11	52	58	1	53	62	8	60	84	8	59	81	9	59	81	36	58	79	6	#NULL!	59	5	#NULL!	63	1	54	65	2
TRF	636	3	1	1	11	M	11	70	98	6	66	95	1	58	79	4	62	89	3	64	92	5	50	50	0	50	50	4	56	73	18	70	98	4	54	65	36	58	79	2	#NULL!	38	3	#NULL!	52	1	54	65	7
TRF	637	4	1	1	15	F	5	61	87	7	65	93	1	58	79	0	50	50	0	50	50	5	50	50	0	50	50	0	50	50	13	64	92	0	42	21	20	53	62	5	#NULL!	54	0	#NULL!	21	2	55	69	2
TRF	638	4	1	1	9	F	2	52	58	0	50	50	0	50	50	1	53	62	0	50	50	15	55	69	2	56	73	13	64	92	2	48	42	15	62	89	34	57	76	4	#NULL!	51	11	#NULL!	85	0	50	50	0
TRF	639	4	1	1	9	F	2	52	58	0	50	50	2	62	89	0	50	50	0	50	50	0	50	50	0	50	50	1	51	54	4	53	62	1	48	42	6	44	28	0	#NULL!	12	0	#NULL!	17	0	50	50	1
TRF	640	4	2	2	13	F	10	68	97	9	70	98	1	57	76	0	50	50	0	50	50	9	58	79	2	59	81	0	50	50	20	71	99	2	54	65	35	62	89	9	#NULL!	84	0	#NULL!	30	2	59	81	5
TRF	641	4	2	2	14	F	6	62	89	5	63	90	4	68	97	0	50	50	0	50	50	4	53	62	0	50	50	0	50	50	15	67	96	0	43	24	22	58	79	4	#NULL!	68	0	#NULL!	30	0	50	50	3
TRF	642	4	2	2	10	F	3	55	69	8	70	98	0	50	50	0	50	50	0	50	50	2	50	50	1	55	69	0	50	50	11	62	89	1	52	58	14	53	62	2	#NULL!	53	0	#NULL!	25	0	50	50	3
TRF	643	4	2	2	11	F	1	51	54	2	57	76	3	65	93	2	58	79	0	50	50	7	54	65	4	66	95	0	50	50	6	55	69	4	58	79	20	56	73	7	#NULL!	77	0	#NULL!	25	1	55	69	0
TRF	644	4	2	2	10	F	10	67	96	1	53	62	0	50	50	1	54	65	0	50	50	8	55	69	1	55	69	2	56	73	11	62	89	3	57	76	24	57	76	6	#NULL!	73	2	#NULL!	69	1	55	69	5
TRF	645	4	2	2	10	F	7	62	89	1	53	62	2	62	89	4	62	89	1	57	76	11	57	76	1	55	69	13	67	96	10	61	87	14	67	96	41	63	90	2	#NULL!	53	9	#NULL!	91	2	60	84	4
TRF	646	4	1	1	11	F	3	55	69	2	57	76	3	65	93	1	53	62	1	57	76	4	50	50	2	56	73	0	50	50	8	59	81	2	51	54	16	50	50	4	#NULL!	51	0	#NULL!	17	0	50	50	2
TRF	647	4	1	1	11	F	2	52	58	1	53	62	1	58	79	1	53	62	0	50	50	7	50	50	3	59	81	3	55	69	4	53	62	6	56	73	19	52	58	5	#NULL!	56	2	#NULL!	47	0	50	50	1
TRF	648	4	1	1	10	F	9	68	97	1	53	62	0	50	50	6	67	96	3	64	92	6	50	50	2	56	73	12	64	92	10	62	89	14	62	89	40	59	81	0	#NULL!	12	6	#NULL!	68	2	57	76	4
TRF	649	5	2	2	13	M	9	67	96	4	61	87	5	70	98	6	68	97	0	50	50	17	63	90	6	67	96	15	69	97	18	70	98	21	68	97	63	68	97	9	#NULL!	84	8	#NULL!	93	4	64	92	5
TRF	650	5	2	2	13	M	5	61	87	2	56	73	0	50	50	5	66	95	4	67	96	15	62	89	5	66	95	11	66	95	7	58	79	16	67	96	50	66	95	11	#NULL!	89	4	#NULL!	84	3	61	87	3
TRF	651	5	2	2	12	M	3	56	73	2	56	73	0	50	50	3	62	89	2	62	89	15	62	89	1	55	69	9	65	93	5	56	73	10	63	90	36	62	89	6	#NULL!	75	9	#NULL!	94	2	59	81	1
TRF	652	5	1	1	14	M	5	61	87	4	61	87	0	50	50	9	70	98	1	57	76	10	52	58	3	58	79	7	61	87	9	60	84	10	60	84	42	59	81	6	#NULL!	57	4	#NULL!	67	2	55	69	3
TRF	653	5	1	1	11	M	8	66	95	2	57	76	1	58	79	6	67	96	3	64	92	10	52	58	5	64	92	6	59	81	11	64	92	11	60	84	43	60	84	7	#NULL!	63	3	#NULL!	52	2	57	76	5
TRF	654	5	1	1	13	M	7	64	92	2	56	73	0	50	50	10	72	99	1	57	76	18	57	76	8	67	96	15	66	95	9	60	84	23	67	96	62	64	92	10	#NULL!	69	8	#NULL!	79	2	55	69	3
TRF	655	5	2	2	8	M	7	62	89	3	60	84	0	50	50	2	58	79	0	50	50	2	50	50	2	59	81	2	56	73	10	61	87	4	58	79	21	56	73	2	#NULL!	53	0	#NULL!	25	0	50	50	2
TRF	656	5	2	2	11	M	6	61	87	1	53	62	0	50	50	0	50	50	1	57	76	6	53	62	2	59	81	6	62	89	7	57	76	8	62	89	22	56	73	3	#NULL!	60	3	#NULL!	75	0	50	50	1
TRF	657	5	2	2	12	M	3	56	73	0	50	50	0	50	50	0	50	50	0	50	50	0	50	50	1	55	69	2	57	76	3	52	58	3	56	73	6	49	46	0	#NULL!	21	0	#NULL!	30	0	50	50	2
TRF	658	5	1	1	11	M	3	55	69	2	57	76	0	50	50	0	50	50	0	50	50	1	50	50	1	53	62	2	53	62	5	55	69	3	53	62	10	47	38	1	#NULL!	29	0	#NULL!	17	1	54	65	2
TRF	659	5	1	1	12	M	1	51	54	1	52	58	0	50	50	0	50	50	0	50	50	0	50	50	0	50	50	0	50	50	2	50	50	0	42	21	2	41	18	0	#NULL!	14	0	#NULL!	21	1	52	58	0
TRF	660	5	1	1	13	M	5	61	87	2	56	73	0	50	50	3	62	89	0	50	50	4	50	50	2	56	73	3	56	73	7	58	79	5	56	73	19	52	58	0	#NULL!	14	4	#NULL!	67	0	50	50	4
TRF	661	6	1	1	14	M	4	59	81	2	56	73	1	58	79	4	64	92	3	64	92	14	55	69	4	60	84	3	56	73	7	58	79	7	58	79	37	58	79	10	#NULL!	69	4	#NULL!	67	3	58	79	2
TRF	662	6	1	1	13	M	1	51	54	1	52	58	2	62	89	1	55	69	0	50	50	11	53	62	2	56	73	5	59	81	4	54	65	7	58	79	27	55	69	7	#NULL!	60	4	#NULL!	67	2	55	69	0
TRF	663	6	1	1	13	M	6	63	90	1	52	58	1	58	79	4	64	92	1	57	76	19	58	79	3	58	79	10	63	90	8	59	81	13	62	89	48	60	84	11	#NULL!	72	8	#NULL!	79	3	58	79	4
TRF	664	6	2	2	12	M	1	51	54	1	52	58	0	50	50	5	66	95	7	73	99	23	67	96	3	62	89	13	67	96	2	50	50	16	67	96	55	67	96	11	#NULL!	89	12	#NULL!	97	1	55	69	2
TRF	665	6	1	1	15	M	1	51	54	1	52	58	0	50	50	4	64	92	3	64	92	12	53	62	1	53	62	6	60	84	2	50	50	7	58	79	30	56	73	3	#NULL!	46	9	#NULL!	83	0	50	50	0
TRF	666	6	2	2	12	M	0	50	50	1	52	58	0	50	50	1	57	76	1	57	76	6	55	69	1	55	69	0	50	50	1	46	34	1	51	54	11	53	62	6	#NULL!	75	0	#NULL!	30	0	50	50	0
TRF	667	6	2	2	11	M	4	57	76	1	53	62	0	50	50	3	61	87	2	63	90	8	55	69	3	63	90	3	58	79	5	54	65	6	60	84	25	57	76	6	#NULL!	73	2	#NULL!	69	1	55	69	3
TRF	668	6	2	2	12	M	8	65	93	6	66	95	1	57	76	2	61	87	2	62	89	15	62	89	4	64	92	2	57	76	15	67	96	6	60	84	41	64	92	13	#NULL!	92	2	#NULL!	77	2	59	81	5
TRF	669	6	2	2	12	M	6	62	89	4	61	87	0	50	50	3	62	89	3	65	93	17	63	90	4	64	92	8	64	92	10	62	89	12	65	93	45	65	93	13	#NULL!	92	4	#NULL!	84	4	64	92	3
TRF	670	6	1	1	12	M	7	64	92	3	59	81	0	50	50	2	59	81	2	60	84	17	56	73	4	60	84	8	62	89	10	61	87	12	61	87	45	60	84	10	#NULL!	69	7	#NULL!	77	4	61	87	2
TRF	671	6	1	1	11	M	2	52	58	2	57	76	0	50	50	0	50	50	3	64	92	14	54	65	2	56	73	8	60	84	4	53	62	10	59	81	31	56	73	7	#NULL!	63	7	#NULL!	72	1	54	65	0
TRF	672	6	1	1	12	M	13	74	99	4	61	87	4	67	96	3	62	89	2	60	84	12	53	62	4	60	84	9	63	90	21	71	99	13	62	89	52	62	89	5	#NULL!	54	7	#NULL!	77	2	55	69	7
TRF	673	7	1	1	14	F	0	50	50	0	50	50	0	50	50	0	50	50	0	50	50	3	50	50	0	50	50	2	54	65	0	39	14	2	52	58	5	45	31	0	#NULL!	14	3	#NULL!	62	0	50	50	0
TRF	674	7	1	1	14	F	0	50	50	0	50	50	0	50	50	0	50	50	0	50	50	5	50	50	1	53	62	0	50	50	0	39	14	1	49	46	6	46	34	4	#NULL!	50	1	#NULL!	47	0	50	50	0
TRF	675	7	1	1	14	F	0	50	50	1	52	58	0	50	50	0	50	50	0	50	50	3	50	50	0	50	50	0	50	50	1	46	34	0	42	21	4	44	28	1	#NULL!	33	2	#NULL!	55	1	52	58	0
TRF	676	7	2	2	15	F	7	63	90	5	63	90	6	72	99	0	50	50	0	50	50	10	58	79	2	59	81	0	50	50	18	70	98	2	54	65	32	61	87	10	#NULL!	87	0	#NULL!	30	5	66	95	5
TRF	677	7	2	2	14	F	0	50	50	1	52	58	0	50	50	0	50	50	0	50	50	0	50	50	0	50	50	0	50	50	1	46	34	0	43	24	1	41	18	0	#NULL!	21	0	#NULL!	30	1	55	69	0
TRF	678	7	2	2	14	F	1	51	54	2	56	73	0	50	50	0	50	50	1	57	76	2	51	54	0	50	50	1	55	69	3	52	58	1	51	54	7	50	50	2	#NULL!	59	0	#NULL!	30	1	55	69	0
TRF	679	7	2	2	14	M	3	56	73	4	61	87	0	50	50	4	64	92	0	50	50	22	67	96	6	67	96	10	65	93	7	58	79	16	67	96	50	66	95	14	#NULL!	94	8	#NULL!	93	2	59	81	3
TRF	680	7	2	2	13	M	4	59	81	1	52	58	0	50	50	3	62	89	0	50	50	11	59	81	2	59	81	6	62	89	5	56	73	8	62	89	27	59	81	5	#NULL!	72	6	#NULL!	90	2	59	81	3
TRF	681	7	2	2	14	M	5	61	87	1	52	58	2	64	92	2	61	87	0	50	50	0	50	50	0	50	50	2	57	76	8	59	81	2	54	65	14	54	65	0	#NULL!	21	0	#NULL!	30	0	50	50	2
TRF	682	7	1	1	16	M	10	70	98	11	74	99	4	67	96	8	69	97	0	50	50	30	64	92	5	62	89	10	63	90	25	74	99	15	63	90	81	69	97	26	#NULL!	99	4	#NULL!	67	8	69	97	6
TRF	683	7	1	1	13	M	5	61	87	3	59	81	3	65	93	1	55	69	2	60	84	14	55	69	5	62	89	3	56	73	11	62	89	8	59	81	36	57	76	11	#NULL!	72	3	#NULL!	62	2	55	69	2
TRF	684	7	1	1	14	M	4	59	81	7	65	93	1	58	79	4	64	92	0	50	50	26	62	89	5	62	89	10	63	90	12	63	90	15	63	90	60	64	92	19	#NULL!	92	7	#NULL!	77	5	62	89	2
TRF	685	8	1	1	15	M	0	50	50	0	50	50	0	50	50	0	50	50	0	50	50	0	50	50	0	50	50	0	50	50	0	39	14	0	42	21	0	33	5	0	#NULL!	14	0	#NULL!	21	0	50	50	0
TRF	686	8	1	1	15	M	1	51	54	2	56	73	0	50	50	1	55	69	0	50	50	6	50	50	1	53	62	1	52	58	3	52	58	2	52	58	12	50	50	5	#NULL!	54	1	#NULL!	47	1	52	58	1
TRF	687	8	1	1	14	M	0	50	50	0	50	50	0	50	50	0	50	50	1	57	76	1	50	50	0	50	50	1	52	58	0	39	14	1	49	46	3	43	24	0	#NULL!	14	1	#NULL!	47	1	52	58	0
TRF	688	8	2	2	15	F	19	81	99	5	63	90	0	50	50	13	82	99	3	65	93	31	71	99	8	70	98	27	82	99	24	74	99	35	77	99	106	78	99	12	#NULL!	91	19	#NULL!	99	5	66	95	9
TRF	689	8	2	2	13	M	2	54	65	2	56	73	0	50	50	0	50	50	0	50	50	3	52	58	0	50	50	0	50	50	4	54	65	0	43	24	7	50	50	3	#NULL!	64	0	#NULL!	30	1	55	69	0
TRF	690	8	2	2	16	M	5	61	87	3	59	81	0	50	50	0	50	50	0	50	50	6	55	69	2	59	81	0	50	50	8	59	81	2	54	65	16	55	69	4	#NULL!	68	2	#NULL!	77	1	55	69	2
TRF	691	8	2	2	17	M	2	54	65	3	59	81	0	50	50	10	76	99	2	62	89	29	70	98	6	67	96	26	81	99	5	56	73	32	75	99	81	71	99	14	#NULL!	94	15	#NULL!	98	2	59	81	0
TRF	692	8	2	2	15	M	3	56	73	5	63	90	0	50	50	6	68	97	2	62	89	16	62	89	6	67	96	9	65	93	8	59	81	15	66	95	47	66	95	8	#NULL!	81	8	#NULL!	93	3	61	87	0
TRF	693	8	1	1	15	M	9	68	97	3	59	81	6	70	98	7	68	97	2	60	84	18	57	76	3	58	79	11	64	92	18	68	97	14	63	90	62	64	92	9	#NULL!	67	9	#NULL!	83	2	55	69	3
TRF	694	8	1	1	14	M	2	54	65	0	50	50	0	50	50	0	50	50	0	50	50	0	50	50	2	56	73	0	50	50	2	50	50	2	52	58	4	44	28	0	#NULL!	14	0	#NULL!	21	0	50	50	0
TRF	695	8	1	1	16	M	7	64	92	6	63	90	0	50	50	11	75	99	6	70	98	33	66	95	14	77	99	31	86	99	13	64	92	45	81	99	108	75	99	13	#NULL!	78	20	#NULL!	98	4	61	87	6
TRF	696	8	1	1	14	M	0	50	50	3	59	81	0	50	50	0	50	50	0	50	50	0	50	50	0	50	50	1	52	58	3	52	58	1	49	46	4	44	28	0	#NULL!	14	0	#NULL!	21	1	52	58	0
TRF	697	9	1	1	16	M	2	54	65	2	56	73	0	50	50	1	55	69	0	50	50	5	50	50	2	56	73	3	56	73	4	54	65	5	56	73	16	51	54	5	#NULL!	54	0	#NULL!	21	2	55	69	1
TRF	698	9	1	1	17	M	7	64	92	1	52	58	1	58	79	4	64	92	2	60	84	10	52	58	2	56	73	11	64	92	9	60	84	13	62	89	40	58	79	7	#NULL!	60	3	#NULL!	62	2	55	69	4
TRF	699	9	1	1	14	M	2	54	65	1	52	58	1	58	79	2	59	81	0	50	50	3	50	50	2	56	73	6	60	84	4	54	65	8	59	81	17	52	58	0	#NULL!	14	3	#NULL!	62	0	50	50	1
TRF	700	9	2	2	15	M	6	62	89	5	63	90	3	66	95	6	68	97	1	57	76	12	60	84	4	64	92	3	59	81	14	65	93	7	61	87	41	64	92	9	#NULL!	84	3	#NULL!	81	5	66	95	2
TRF	701	9	2	2	17	M	2	54	65	0	50	50	3	66	95	0	50	50	0	50	50	7	56	73	1	55	69	0	50	50	5	56	73	1	51	54	15	55	69	6	#NULL!	75	1	#NULL!	67	1	55	69	2
TRF	702	9	2	2	15	M	7	63	90	0	50	50	3	66	95	1	57	76	1	57	76	0	50	50	0	50	50	1	55	69	10	62	89	1	51	54	13	54	65	0	#NULL!	21	0	#NULL!	30	0	50	50	4
TRF	703	9	2	2	15	M	3	56	73	0	50	50	0	50	50	1	57	76	1	57	76	13	60	84	1	55	69	5	61	87	3	52	58	6	60	84	24	58	79	9	#NULL!	84	4	#NULL!	84	2	59	81	1
TRF	704	9	2	2	16	M	2	54	65	3	59	81	3	66	95	3	62	89	0	50	50	8	57	76	2	59	81	0	50	50	8	59	81	2	54	65	22	58	79	8	#NULL!	81	0	#NULL!	30	2	59	81	1
TRF	705	9	2	2	14	M	4	59	81	6	66	95	0	50	50	0	50	50	1	57	76	8	57	76	1	55	69	0	50	50	10	62	89	1	51	54	23	58	79	8	#NULL!	81	0	#NULL!	30	4	64	92	3
TRF	706	9	1	1	16	M	2	54	65	2	56	73	0	50	50	1	55	69	0	50	50	1	50	50	2	56	73	1	52	58	4	54	65	3	54	65	10	49	46	1	#NULL!	33	0	#NULL!	21	0	50	50	0
TRF	707	9	2	2	14	M	9	67	96	4	61	87	4	68	97	3	62	89	0	50	50	6	55	69	0	50	50	3	59	81	17	69	97	3	56	73	29	60	84	5	#NULL!	72	1	#NULL!	67	3	61	87	4
TRF	708	9	1	1	15	M	0	50	50	0	50	50	0	50	50	1	55	69	0	50	50	2	50	50	0	50	50	2	54	65	0	39	14	2	52	58	6	46	34	0	#NULL!	14	2	#NULL!	55	0	50	50	0
TRF	709	10	2	2	16	F	1	51	54	0	50	50	6	72	99	1	57	76	1	57	76	2	51	54	0	50	50	2	57	76	7	58	79	2	54	65	13	54	65	1	#NULL!	48	1	#NULL!	67	0	50	50	1
TRF	710	10	2	2	16	M	2	54	65	1	52	58	2	64	92	0	50	50	0	50	50	2	51	54	1	55	69	0	50	50	5	56	73	1	51	54	8	51	54	1	#NULL!	48	1	#NULL!	67	1	55	69	2
TRF	711	10	2	2	16	M	3	56	73	0	50	50	0	50	50	3	62	89	0	50	50	13	60	84	1	55	69	4	60	84	3	52	58	5	59	81	25	59	81	8	#NULL!	81	5	#NULL!	87	1	55	69	1
TRF	712	10	1	1	16	M	0	50	50	0	50	50	0	50	50	0	50	50	0	50	50	0	50	50	0	50	50	0	50	50	0	39	14	0	42	21	0	33	5	0	#NULL!	14	0	#NULL!	21	0	50	50	0
TRF	713	10	1	1	18	M	1	51	54	0	50	50	0	50	50	1	55	69	0	50	50	2	50	50	1	53	62	0	50	50	1	46	34	1	49	46	5	45	31	2	#NULL!	40	0	#NULL!	21	0	50	50	0
TRF	714	10	1	1	15	M	0	50	50	0	50	50	0	50	50	0	50	50	0	50	50	0	50	50	0	50	50	0	50	50	0	39	14	0	42	21	0	33	5	0	#NULL!	14	0	#NULL!	21	0	50	50	0
TRF	715	10	1	1	15	M	1	51	54	1	52	58	1	58	79	2	59	81	1	57	76	4	50	50	0	50	50	2	54	65	3	52	58	2	52	58	14	51	54	0	#NULL!	14	4	#NULL!	67	0	50	50	2
TRF	716	10	1	1	17	M	3	57	76	3	59	81	3	65	93	1	55	69	0	50	50	17	56	73	5	62	89	10	63	90	9	60	84	15	63	90	43	59	81	7	#NULL!	60	10	#NULL!	86	2	55	69	1
TRF	717	10	1	1	15	M	1	51	54	1	52	58	0	50	50	0	50	50	0	50	50	13	54	65	2	56	73	1	52	58	2	50	50	3	54	65	18	52	58	11	#NULL!	72	2	#NULL!	55	1	52	58	1
TRF	718	10	2	2	16	M	1	51	54	1	52	58	0	50	50	1	57	76	0	50	50	5	54	65	1	55	69	0	50	50	2	50	50	1	51	54	10	52	58	4	#NULL!	68	1	#NULL!	67	0	50	50	0
TRF	719	10	2	2	16	M	3	56	73	1	52	58	0	50	50	4	64	92	0	50	50	11	59	81	4	64	92	8	64	92	4	54	65	12	65	93	31	61	87	4	#NULL!	68	7	#NULL!	92	0	50	50	1
TRF	720	10	2	2	16	M	7	63	90	9	70	98	5	70	98	2	61	87	0	50	50	20	66	95	2	59	81	1	55	69	21	72	99	3	56	73	47	66	95	19	#NULL!	98	1	#NULL!	67	7	69	97	4
TRF	721	1	1	1	6	F	2	52	58	1	53	62	0	50	50	0	50	50	0	50	50	1	50	50	0	50	50	1	51	54	3	51	54	1	48	42	7	45	31	1	#NULL!	29	0	#NULL!	17	0	50	50	1
TRF	722	1	1	1	7	F	1	51	54	0	50	50	0	50	50	0	50	50	0	50	50	0	50	50	0	50	50	1	51	54	1	45	31	1	48	42	4	41	18	0	#NULL!	12	0	#NULL!	17	0	50	50	0
TRF	723	1	2	2	10	F	0	50	50	6	66	95	1	57	76	3	61	87	2	63	90	18	62	89	3	63	90	6	62	89	7	57	76	9	63	90	42	63	90	16	#NULL!	94	2	#NULL!	69	5	67	96	0
TRF	724	1	2	2	6	F	1	51	54	0	50	50	0	50	50	0	50	50	0	50	50	0	50	50	0	50	50	1	53	62	1	44	28	1	52	58	3	44	28	0	#NULL!	19	0	#NULL!	25	0	50	50	0
TRF	725	1	1	1	6	F	1	51	54	0	50	50	0	50	50	0	50	50	0	50	50	7	50	50	0	50	50	3	55	69	1	45	31	3	53	62	12	48	42	4	#NULL!	51	3	#NULL!	52	1	54	65	0
TRF	726	1	2	2	6	F	1	51	54	1	53	62	0	50	50	0	50	50	1	57	76	0	50	50	0	50	50	1	53	62	2	47	38	1	52	58	5	46	34	0	#NULL!	19	0	#NULL!	25	0	50	50	0
TRF	727	1	1	1	6	M	4	57	76	2	57	76	0	50	50	0	50	50	2	60	84	16	56	73	4	62	89	10	62	89	6	56	73	14	62	89	39	58	79	10	#NULL!	72	6	#NULL!	68	2	57	76	1
TRF	728	1	1	1	8	M	2	52	58	0	50	50	0	50	50	0	50	50	3	64	92	10	52	58	2	56	73	8	60	84	2	48	42	10	59	81	26	54	65	1	#NULL!	29	9	#NULL!	78	0	50	50	0
TRF	729	1	1	1	8	M	1	51	54	0	50	50	0	50	50	1	53	62	1	57	76	9	51	54	3	59	81	10	62	89	1	45	31	13	61	87	25	54	65	1	#NULL!	29	8	#NULL!	75	0	50	50	0
TRF	730	1	1	1	8	M	14	74	99	5	64	92	3	65	93	4	62	89	3	64	92	6	50	50	2	56	73	2	53	62	22	72	99	4	54	65	40	59	81	3	#NULL!	45	3	#NULL!	52	3	60	84	7
TRF	731	1	2	2	9	M	3	55	69	1	53	62	0	50	50	0	50	50	0	50	50	5	53	62	1	55	69	0	50	50	4	52	58	1	52	58	10	50	50	5	#NULL!	69	0	#NULL!	25	0	50	50	1
TRF	732	1	2	2	7	M	1	51	54	4	62	89	0	50	50	3	61	87	4	67	96	20	63	90	4	66	95	2	56	73	5	54	65	6	60	84	39	63	90	17	#NULL!	95	3	#NULL!	75	4	65	93	1
TRF	733	2	1	1	9	F	0	50	50	1	53	62	0	50	50	0	50	50	0	50	50	2	50	50	1	53	62	6	59	81	1	45	31	7	58	79	10	47	38	1	#NULL!	29	1	#NULL!	39	0	50	50	0
TRF	734	2	1	1	8	F	6	61	87	3	60	84	0	50	50	7	68	97	2	60	84	9	51	54	5	64	92	13	64	92	9	60	84	18	64	92	48	61	87	5	#NULL!	56	4	#NULL!	57	2	57	76	3
TRF	735	2	2	2	8	F	0	50	50	1	53	62	0	50	50	4	62	89	0	50	50	3	51	54	1	55	69	2	56	73	1	44	28	3	57	76	12	52	58	2	#NULL!	53	1	#NULL!	58	1	55	69	0
TRF	736	2	2	2	7	F	0	50	50	0	50	50	0	50	50	3	61	87	0	50	50	4	52	58	1	55	69	6	62	89	0	37	10	7	61	87	14	53	62	2	#NULL!	53	2	#NULL!	69	0	50	50	0
TRF	737	2	2	2	8	F	0	50	50	1	53	62	0	50	50	2	58	79	0	50	50	3	51	54	0	50	50	3	58	79	1	44	28	3	57	76	9	50	50	1	#NULL!	44	2	#NULL!	69	0	50	50	0
TRF	738	2	1	1	6	F	0	50	50	1	53	62	0	50	50	6	67	96	1	57	76	7	50	50	3	59	81	8	60	84	1	45	31	11	60	84	27	54	65	4	#NULL!	51	3	#NULL!	52	0	50	50	1
TRF	739	2	2	2	11	M	9	65	93	1	53	62	2	62	89	2	58	79	2	63	90	10	57	76	2	59	81	1	53	62	12	63	90	3	57	76	31	60	84	7	#NULL!	77	3	#NULL!	75	3	63	90	3
TRF	740	2	2	2	10	M	5	59	81	4	62	89	2	62	89	2	58	79	0	50	50	8	55	69	2	59	81	2	56	73	11	62	89	4	58	79	25	57	76	8	#NULL!	80	0	#NULL!	25	3	63	90	3
TRF	741	2	1	1	10	M	5	59	81	7	67	96	3	65	93	2	56	73	3	64	92	12	53	62	3	59	81	0	50	50	15	68	97	3	53	62	37	58	79	11	#NULL!	75	1	#NULL!	39	4	63	90	4
TRF	742	2	2	2	9	M	2	53	62	1	53	62	0	50	50	1	54	65	0	50	50	3	51	54	0	50	50	0	50	50	3	50	50	0	43	24	7	48	42	3	#NULL!	60	0	#NULL!	25	1	55	69	2
TRF	743	2	1	1	7	M	1	51	54	0	50	50	0	50	50	0	50	50	0	50	50	0	50	50	1	53	62	0	50	50	1	45	31	1	48	42	2	38	12	0	#NULL!	12	0	#NULL!	17	0	50	50	0
TRF	744	2	1	1	8	M	5	59	81	7	67	96	3	65	93	2	56	73	1	57	76	16	56	73	3	59	81	0	50	50	15	68	97	3	53	62	38	58	79	14	#NULL!	83	2	#NULL!	47	3	60	84	4
TRF	745	3	1	1	9	M	6	61	87	3	60	84	8	75	99	7	68	97	5	68	97	20	58	79	7	68	97	12	64	92	17	69	97	19	65	93	71	67	96	12	#NULL!	78	8	#NULL!	75	5	65	93	2
TRF	746	3	1	1	9	M	5	59	81	2	57	76	3	65	93	6	67	96	2	60	84	6	50	50	3	59	81	7	60	84	10	62	89	10	59	81	36	58	79	4	#NULL!	51	2	#NULL!	47	0	50	50	2
TRF	747	3	2	2	8	M	8	64	92	3	60	84	8	74	99	9	72	99	2	63	90	12	58	79	4	66	95	8	64	92	19	68	97	12	66	95	56	66	95	7	#NULL!	77	5	#NULL!	83	3	63	90	5
TRF	748	3	1	1	8	M	7	64	92	4	63	90	7	73	99	5	64	92	4	66	95	12	53	62	5	64	92	1	51	54	18	70	98	6	56	73	47	61	87	8	#NULL!	65	4	#NULL!	57	4	63	90	4
TRF	749	3	2	2	9	M	8	64	92	4	62	89	8	74	99	6	67	96	4	67	96	14	60	84	4	66	95	7	63	90	20	69	97	11	65	93	57	66	95	10	#NULL!	85	4	#NULL!	79	4	65	93	2
TRF	750	3	2	2	10	M	8	64	92	5	64	92	8	74	99	7	69	97	7	74	99	8	55	69	4	66	95	11	66	95	21	69	97	15	67	96	61	67	96	6	#NULL!	73	2	#NULL!	69	4	65	93	5
TRF	751	3	2	2	9	M	6	61	87	5	64	92	2	62	89	4	62	89	0	50	50	17	62	89	3	63	90	4	60	84	13	64	92	7	61	87	44	63	90	13	#NULL!	90	4	#NULL!	79	4	65	93	3
TRF	752	3	1	1	13	M	6	63	90	2	56	73	2	62	89	2	59	81	0	50	50	14	55	69	7	65	93	6	60	84	10	61	87	13	62	89	41	58	79	9	#NULL!	67	5	#NULL!	71	3	58	79	2
TRF	753	3	2	2	10	M	6	61	87	2	57	76	1	57	76	2	58	79	0	50	50	2	50	50	1	55	69	9	65	93	9	60	84	10	64	92	26	58	79	0	#NULL!	19	2	#NULL!	69	2	60	84	2
TRF	754	3	1	1	15	M	2	54	65	3	59	81	0	50	50	2	59	81	0	50	50	16	56	73	7	65	93	10	63	90	5	56	73	17	65	93	41	58	79	9	#NULL!	67	7	#NULL!	77	2	55	69	1
TRF	755	3	2	2	12	M	1	51	54	3	59	81	2	64	92	3	62	89	0	50	50	6	55	69	1	55	69	1	55	69	6	57	76	2	54	65	17	56	73	6	#NULL!	75	0	#NULL!	30	2	59	81	1
TRF	756	3	1	1	8	M	1	51	54	1	53	62	2	62	89	1	53	62	0	50	50	5	50	50	0	50	50	4	56	73	4	53	62	4	54	65	14	49	46	3	#NULL!	45	2	#NULL!	47	0	50	50	1
TRF	757	4	2	2	9	F	2	53	62	0	50	50	0	50	50	1	54	65	0	50	50	6	53	62	2	59	81	2	56	73	2	47	38	4	58	79	13	52	58	5	#NULL!	69	1	#NULL!	58	0	50	50	1
TRF	758	4	1	1	8	F	2	52	58	6	66	95	0	50	50	2	56	73	4	66	95	19	58	79	7	68	97	11	63	90	8	59	81	18	64	92	52	62	89	11	#NULL!	75	8	#NULL!	75	3	60	84	1
TRF	759	4	2	2	10	F	4	57	76	6	66	95	0	50	50	6	67	96	2	63	90	15	61	87	4	66	95	9	65	93	10	61	87	13	66	95	49	65	93	12	#NULL!	89	3	#NULL!	75	3	63	90	0
TRF	760	4	1	1	10	F	6	61	87	7	67	96	2	62	89	7	68	97	4	66	95	14	54	65	3	59	81	7	60	84	15	68	97	10	59	81	55	62	89	11	#NULL!	75	3	#NULL!	52	4	63	90	4
TRF	761	4	1	1	8	F	5	59	81	11	81	99	0	50	50	9	72	99	5	68	97	36	68	97	10	72	99	21	69	97	16	68	97	31	72	99	100	75	99	21	#NULL!	96	15	#NULL!	93	6	67	96	1
TRF	762	4	2	2	9	F	4	57	76	1	53	62	1	57	76	2	58	79	0	50	50	7	54	65	2	59	81	3	58	79	6	55	69	5	59	81	21	56	73	6	#NULL!	73	1	#NULL!	58	2	60	84	0
TRF	763	4	2	2	14	M	3	56	73	1	52	58	0	50	50	2	61	87	0	50	50	4	53	62	1	55	69	1	55	69	4	54	65	2	54	65	12	53	62	4	#NULL!	68	0	#NULL!	30	0	50	50	1
TRF	764	4	1	1	10	M	2	52	58	1	53	62	0	50	50	1	53	62	0	50	50	0	50	50	0	50	50	1	51	54	3	51	54	1	48	42	5	43	24	0	#NULL!	12	0	#NULL!	17	0	50	50	1
TRF	765	4	1	1	10	M	3	55	69	1	53	62	1	58	79	1	53	62	0	50	50	4	50	50	2	56	73	3	55	69	5	55	69	5	55	69	15	50	50	2	#NULL!	38	2	#NULL!	47	0	50	50	1
TRF	766	4	1	1	10	M	5	59	81	8	69	97	1	58	79	0	50	50	1	57	76	9	51	54	3	59	81	3	55	69	14	67	96	6	56	73	31	56	73	9	#NULL!	68	0	#NULL!	17	4	63	90	2
TRF	767	4	2	2	10	M	4	57	76	2	57	76	0	50	50	3	61	87	1	57	76	3	51	54	0	50	50	1	53	62	6	55	69	1	52	58	14	53	62	2	#NULL!	53	1	#NULL!	58	1	55	69	3
TRF	768	4	2	2	10	M	5	59	81	3	60	84	0	50	50	1	54	65	0	50	50	6	53	62	0	50	50	1	53	62	8	58	79	1	52	58	16	54	65	6	#NULL!	73	0	#NULL!	25	2	60	84	3
TRF	769	5	2	2	11	M	5	59	81	4	62	89	0	50	50	8	70	98	3	65	93	10	57	76	5	68	97	1	53	62	9	60	84	6	60	84	38	62	89	6	#NULL!	73	4	#NULL!	79	3	63	90	3
TRF	770	5	2	2	11	M	1	51	54	4	62	89	0	50	50	5	65	93	1	57	76	9	56	73	4	66	95	5	61	87	5	54	65	9	63	90	31	60	84	7	#NULL!	77	2	#NULL!	69	2	60	84	1
TRF	771	5	1	1	10	M	5	59	81	2	57	76	0	50	50	4	62	89	3	64	92	7	50	50	2	56	73	5	58	79	7	58	79	7	58	79	29	55	69	5	#NULL!	56	2	#NULL!	47	2	57	76	3
TRF	772	5	2	2	13	M	4	59	81	2	56	73	0	50	50	8	72	99	2	62	89	12	60	84	5	66	95	5	61	87	6	57	76	10	63	90	41	64	92	7	#NULL!	78	5	#NULL!	87	1	55	69	2
TRF	773	5	1	1	11	M	5	59	81	5	64	92	2	62	89	6	67	96	3	64	92	17	56	73	6	66	95	6	59	81	12	65	93	12	60	84	55	62	89	14	#NULL!	83	3	#NULL!	52	4	63	90	3
TRF	774	5	1	1	12	M	9	68	97	3	59	81	1	58	79	5	65	93	5	68	97	14	55	69	7	65	93	12	64	92	13	64	92	19	65	93	60	64	92	11	#NULL!	72	3	#NULL!	62	5	62	89	4
TRF	775	5	1	1	10	M	0	50	50	0	50	50	0	50	50	0	50	50	0	50	50	1	50	50	0	50	50	0	50	50	0	38	12	0	41	18	1	36	8	1	#NULL!	29	0	#NULL!	17	0	50	50	0
TRF	776	5	2	2	14	M	0	50	50	0	50	50	0	50	50	0	50	50	0	50	50	0	50	50	0	50	50	0	50	50	0	39	14	0	43	24	0	35	7	0	#NULL!	21	0	#NULL!	30	0	50	50	0
TRF	777	5	1	1	9	M	2	52	58	3	60	84	0	50	50	2	56	73	1	57	76	11	52	58	2	56	73	1	51	54	5	55	69	3	53	62	22	53	62	7	#NULL!	63	4	#NULL!	57	3	60	84	2
TRF	778	5	1	1	16	M	1	51	54	0	50	50	0	50	50	0	50	50	0	50	50	2	50	50	2	56	73	1	52	58	1	46	34	3	54	65	7	47	38	1	#NULL!	33	1	#NULL!	47	0	50	50	1
TRF	779	5	2	2	13	M	0	50	50	0	50	50	0	50	50	0	50	50	0	50	50	0	50	50	0	50	50	0	50	50	0	39	14	0	43	24	0	35	7	0	#NULL!	21	0	#NULL!	30	0	50	50	0
TRF	780	5	1	1	10	M	1	51	54	0	50	50	0	50	50	0	50	50	0	50	50	1	50	50	0	50	50	0	50	50	1	45	31	0	41	18	2	38	12	1	#NULL!	29	0	#NULL!	17	0	50	50	1
TRF	781	6	1	1	14	F	6	63	90	11	74	99	0	50	50	8	69	97	1	57	76	21	59	81	4	60	84	1	52	58	17	67	96	5	56	73	57	63	90	19	#NULL!	92	2	#NULL!	55	4	61	87	5
TRF	782	6	2	2	12	F	1	51	54	1	52	58	0	50	50	0	50	50	0	50	50	0	50	50	0	50	50	1	55	69	2	50	50	1	51	54	3	46	34	0	#NULL!	21	0	#NULL!	30	1	55	69	0
TRF	783	6	2	2	11	F	2	53	62	0	50	50	0	50	50	2	58	79	0	50	50	0	50	50	1	55	69	2	56	73	2	47	38	3	57	76	7	48	42	0	#NULL!	19	0	#NULL!	25	0	50	50	3
TRF	784	6	1	1	12	F	0	50	50	1	52	58	0	50	50	2	59	81	1	57	76	9	52	58	3	58	79	1	52	58	1	46	34	4	55	69	18	52	58	6	#NULL!	57	3	#NULL!	62	2	55	69	0
TRF	785	6	1	1	16	F	3	57	76	5	62	89	2	62	89	3	62	89	0	50	50	13	54	65	3	58	79	1	52	58	10	61	87	4	55	69	32	56	73	8	#NULL!	63	5	#NULL!	71	2	55	69	2
TRF	786	6	2	2	12	F	2	54	65	4	61	87	0	50	50	3	62	89	0	50	50	11	59	81	2	59	81	6	62	89	6	57	76	8	62	89	29	60	84	8	#NULL!	81	3	#NULL!	81	4	64	92	0
TRF	787	6	1	1	12	F	3	57	76	2	56	73	1	58	79	1	55	69	0	50	50	12	53	62	0	50	50	10	63	90	6	57	76	10	60	84	31	56	73	5	#NULL!	54	7	#NULL!	77	2	55	69	1
TRF	788	6	2	2	12	F	4	59	81	0	50	50	2	64	92	1	57	76	0	50	50	1	50	50	1	55	69	1	55	69	6	57	76	2	54	65	11	53	62	1	#NULL!	48	0	#NULL!	30	0	50	50	3
TRF	789	6	2	2	15	F	1	51	54	1	52	58	2	64	92	0	50	50	0	50	50	3	52	58	1	55	69	0	50	50	4	54	65	1	51	54	9	51	54	2	#NULL!	59	1	#NULL!	67	1	55	69	1
TRF	790	6	2	2	15	F	2	54	65	1	52	58	1	57	76	0	50	50	0	50	50	1	50	50	0	50	50	0	50	50	4	54	65	0	43	24	6	49	46	1	#NULL!	48	0	#NULL!	30	0	50	50	1
TRF	791	6	1	1	12	F	0	50	50	0	50	50	0	50	50	1	55	69	0	50	50	0	50	50	0	50	50	0	50	50	0	39	14	0	42	21	2	41	18	0	#NULL!	14	0	#NULL!	21	0	50	50	0
TRF	792	6	1	1	11	F	2	52	58	1	53	62	1	58	79	0	50	50	0	50	50	5	50	50	1	53	62	0	50	50	4	53	62	1	48	42	10	47	38	4	#NULL!	51	1	#NULL!	39	1	54	65	1
TRF	793	7	1	1	12	M	3	57	76	1	52	58	0	50	50	0	50	50	0	50	50	6	50	50	2	56	73	6	60	84	4	54	65	8	59	81	19	52	58	3	#NULL!	46	3	#NULL!	62	1	52	58	1
TRF	794	7	1	1	14	M	4	59	81	0	50	50	0	50	50	2	59	81	0	50	50	4	50	50	2	56	73	3	56	73	4	54	65	5	56	73	15	51	54	3	#NULL!	46	1	#NULL!	47	2	55	69	2
TRF	795	7	2	2	12	M	5	61	87	3	59	81	1	57	76	2	61	87	2	62	89	5	54	65	1	55	69	0	50	50	9	60	84	1	51	54	20	57	76	4	#NULL!	68	1	#NULL!	67	5	66	95	0
TRF	796	7	2	2	15	M	0	50	50	0	50	50	0	50	50	0	50	50	0	50	50	0	50	50	0	50	50	0	50	50	0	39	14	0	43	24	0	35	7	0	#NULL!	21	0	#NULL!	30	0	50	50	0
TRF	797	7	1	1	13	M	1	51	54	3	59	81	3	65	93	1	55	69	2	60	84	6	50	50	2	56	73	6	60	84	7	58	79	8	59	81	25	54	65	3	#NULL!	46	3	#NULL!	62	2	55	69	0
TRF	798	7	2	2	12	M	3	56	73	2	56	73	0	50	50	0	50	50	1	57	76	4	53	62	0	50	50	2	57	76	5	56	73	2	54	65	13	54	65	4	#NULL!	68	0	#NULL!	30	2	59	81	1
TRF	799	7	1	1	14	M	1	51	54	0	50	50	0	50	50	0	50	50	0	50	50	3	50	50	0	50	50	0	50	50	1	46	34	0	42	21	4	44	28	3	#NULL!	46	0	#NULL!	21	0	50	50	1
TRF	800	7	1	1	14	M	3	57	76	4	61	87	1	58	79	2	59	81	0	50	50	0	50	50	0	50	50	0	50	50	8	59	81	0	42	21	10	49	46	0	#NULL!	14	0	#NULL!	21	1	52	58	0
TRF	801	7	2	2	14	M	2	54	65	1	52	58	0	50	50	1	57	76	0	50	50	1	50	50	0	50	50	0	50	50	3	52	58	0	43	24	6	49	46	1	#NULL!	48	0	#NULL!	30	0	50	50	1
TRF	802	7	2	2	18	M	3	56	73	0	50	50	0	50	50	1	57	76	0	50	50	4	53	62	0	50	50	1	55	69	3	52	58	1	51	54	9	51	54	4	#NULL!	68	0	#NULL!	30	0	50	50	1
TRF	803	7	2	2	15	M	5	61	87	1	52	58	0	50	50	0	50	50	0	50	50	1	50	50	0	50	50	0	50	50	6	57	76	0	43	24	7	50	50	1	#NULL!	48	0	#NULL!	30	1	55	69	2
TRF	804	7	1	1	15	M	5	61	87	3	59	81	0	50	50	1	55	69	0	50	50	10	52	58	6	63	90	9	63	90	8	59	81	15	63	90	34	57	76	1	#NULL!	33	9	#NULL!	83	2	55	69	1
TRF	805	8	2	2	14	M	2	54	65	0	50	50	4	68	97	2	61	87	0	50	50	2	51	54	1	55	69	0	50	50	6	57	76	1	51	54	12	53	62	2	#NULL!	59	0	#NULL!	30	0	50	50	1
TRF	806	8	1	1	14	M	2	54	65	0	50	50	2	62	89	1	55	69	0	50	50	2	50	50	1	53	62	2	54	65	4	54	65	3	54	65	11	49	46	0	#NULL!	14	2	#NULL!	55	0	50	50	0
TRF	807	8	1	1	13	M	2	54	65	0	50	50	0	50	50	2	59	81	0	50	50	3	50	50	0	50	50	1	52	58	2	50	50	1	49	46	8	47	38	1	#NULL!	33	2	#NULL!	55	0	50	50	1
TRF	808	8	2	2	16	M	0	50	50	3	59	81	2	64	92	1	57	76	0	50	50	3	52	58	1	55	69	0	50	50	5	56	73	1	51	54	12	53	62	3	#NULL!	64	0	#NULL!	30	1	55	69	0
TRF	809	8	2	2	17	M	2	54	65	0	50	50	1	57	76	1	57	76	0	50	50	4	53	62	0	50	50	0	50	50	3	52	58	0	43	24	8	51	54	3	#NULL!	64	1	#NULL!	67	1	55	69	1
TRF	810	8	1	1	14	M	3	57	76	0	50	50	0	50	50	1	55	69	0	50	50	2	50	50	0	50	50	4	58	79	3	52	58	4	55	69	11	49	46	1	#NULL!	33	1	#NULL!	47	0	50	50	1
TRF	811	8	2	2	14	M	7	63	90	3	59	81	0	50	50	4	64	92	0	50	50	6	55	69	2	59	81	3	59	81	10	62	89	5	59	81	26	59	81	6	#NULL!	75	0	#NULL!	30	1	55	69	4
TRF	812	8	2	2	17	M	1	51	54	1	52	58	0	50	50	1	57	76	0	50	50	0	50	50	1	55	69	0	50	50	2	50	50	1	51	54	4	47	38	0	#NULL!	21	0	#NULL!	30	0	50	50	1
TRF	813	8	1	1	16	M	0	50	50	0	50	50	0	50	50	1	55	69	0	50	50	0	50	50	1	53	62	0	50	50	0	39	14	1	49	46	2	41	18	0	#NULL!	14	0	#NULL!	21	0	50	50	1
TRF	814	8	1	1	13	M	4	59	81	0	50	50	0	50	50	1	55	69	4	66	95	6	50	50	1	53	62	1	52	58	4	54	65	2	52	58	18	52	58	1	#NULL!	33	5	#NULL!	71	0	50	50	2
TRF	815	8	2	2	16	M	4	59	81	0	50	50	1	57	76	2	61	87	0	50	50	0	50	50	1	55	69	2	57	76	5	56	73	3	56	73	12	53	62	0	#NULL!	21	0	#NULL!	30	0	50	50	2
TRF	816	8	1	1	14	M	2	54	65	0	50	50	1	58	79	2	59	81	0	50	50	3	50	50	1	53	62	0	50	50	3	52	58	1	49	46	10	49	46	1	#NULL!	33	2	#NULL!	55	0	50	50	0
TRF	817	9	1	1	15	M	14	75	99	8	67	96	2	62	89	6	67	96	6	70	98	15	55	69	2	56	73	3	56	73	24	73	99	5	56	73	59	64	92	14	#NULL!	81	1	#NULL!	47	8	69	97	5
TRF	818	9	2	2	15	M	11	69	97	2	56	73	3	66	95	4	64	92	0	50	50	6	55	69	5	66	95	11	66	95	16	68	97	16	67	96	47	66	95	5	#NULL!	72	1	#NULL!	67	0	50	50	6
TRF	819	9	1	1	14	M	6	63	90	5	62	89	3	65	93	3	62	89	2	60	84	11	53	62	2	56	73	4	58	79	14	65	93	6	57	76	39	58	79	10	#NULL!	69	1	#NULL!	47	6	64	92	2
TRF	820	9	2	2	14	M	11	69	97	3	59	81	1	57	76	3	62	89	1	57	76	1	50	50	5	66	95	4	60	84	15	67	96	9	62	89	31	61	87	1	#NULL!	48	0	#NULL!	30	2	59	81	7
TRF	821	9	2	2	15	M	6	62	89	0	50	50	1	57	76	5	66	95	0	50	50	3	52	58	2	59	81	5	61	87	7	58	79	7	61	87	28	60	84	2	#NULL!	59	1	#NULL!	67	0	50	50	0
TRF	822	9	1	1	15	M	11	71	99	5	62	89	2	62	89	4	64	92	2	60	84	12	53	62	4	60	84	9	63	90	18	68	97	13	62	89	51	62	89	9	#NULL!	67	3	#NULL!	62	5	62	89	6
TRF	823	9	2	2	15	F	17	78	99	4	61	87	7	75	99	7	70	98	8	75	99	4	53	62	0	50	50	7	63	90	28	77	99	7	61	87	57	67	96	4	#NULL!	68	0	#NULL!	30	3	61	87	8
TRF	824	9	2	2	15	F	9	67	96	1	52	58	1	57	76	5	66	95	3	65	93	3	52	58	0	50	50	13	67	96	11	63	90	13	65	93	36	62	89	3	#NULL!	64	0	#NULL!	30	2	59	81	4
TRF	825	9	1	1	15	F	10	70	98	1	52	58	1	58	79	9	70	98	4	66	95	13	54	65	2	56	73	10	63	90	12	63	90	12	61	87	52	62	89	8	#NULL!	63	5	#NULL!	71	4	61	87	5
TRF	826	9	1	1	17	F	5	61	87	5	62	89	2	62	89	4	64	92	3	64	92	7	51	54	2	56	73	10	63	90	12	63	90	12	61	87	38	58	79	6	#NULL!	57	1	#NULL!	47	3	58	79	2
TRF	827	9	2	2	15	F	6	62	89	2	56	73	1	57	76	5	66	95	3	65	93	2	51	54	1	55	69	5	61	87	9	60	84	6	60	84	26	59	81	2	#NULL!	59	0	#NULL!	30	0	50	50	4
TRF	828	9	1	1	16	F	6	63	90	4	61	87	2	62	89	3	62	89	3	64	92	9	52	58	1	53	62	9	63	90	12	63	90	10	60	84	37	58	79	7	#NULL!	60	2	#NULL!	55	3	58	79	3
TRF	829	10	2	2	15	F	4	59	81	2	56	73	0	50	50	0	50	50	0	50	50	6	55	69	1	55	69	0	50	50	6	57	76	1	51	54	13	54	65	6	#NULL!	75	0	#NULL!	30	1	55	69	2
TRF	830	10	2	2	15	F	4	59	81	3	59	81	0	50	50	0	50	50	1	57	76	6	55	69	0	50	50	0	50	50	7	58	79	0	43	24	15	55	69	6	#NULL!	75	0	#NULL!	30	3	61	87	2
TRF	831	10	2	2	15	F	0	50	50	0	50	50	0	50	50	0	50	50	0	50	50	4	53	62	1	55	69	0	50	50	0	39	14	1	51	54	5	49	46	4	#NULL!	68	0	#NULL!	30	0	50	50	0
TRF	832	10	1	1	14	F	0	50	50	1	52	58	0	50	50	0	50	50	0	50	50	8	51	54	2	56	73	0	50	50	1	46	34	2	52	58	11	49	46	5	#NULL!	54	3	#NULL!	62	1	52	58	0
TRF	833	10	1	1	15	F	3	57	76	1	52	58	0	50	50	0	50	50	0	50	50	16	56	73	2	56	73	1	52	58	4	54	65	3	54	65	23	54	65	10	#NULL!	69	6	#NULL!	74	1	52	58	1
TRF	834	10	1	1	16	F	1	51	54	0	50	50	0	50	50	0	50	50	0	50	50	0	50	50	0	50	50	0	50	50	1	46	34	0	42	21	1	39	14	0	#NULL!	14	0	#NULL!	21	0	50	50	0
TRF	835	10	1	1	16	M	2	54	65	0	50	50	0	50	50	2	59	81	0	50	50	14	55	69	6	63	90	11	64	92	2	50	50	17	65	93	37	58	79	6	#NULL!	57	8	#NULL!	79	1	52	58	0
TRF	836	10	1	1	15	M	0	50	50	2	56	73	0	50	50	1	55	69	0	50	50	13	54	65	5	62	89	7	61	87	2	50	50	12	61	87	29	56	73	9	#NULL!	67	4	#NULL!	67	2	55	69	0
TRF	837	10	2	2	15	M	4	59	81	4	61	87	0	50	50	1	57	76	0	50	50	3	52	58	1	55	69	0	50	50	8	59	81	1	51	54	15	55	69	3	#NULL!	64	0	#NULL!	30	1	55	69	2
TRF	838	10	2	2	16	M	5	61	87	5	63	90	0	50	50	2	61	87	0	50	50	6	55	69	3	62	89	1	55	69	10	62	89	4	58	79	23	58	79	5	#NULL!	72	1	#NULL!	67	4	64	92	2
TRF	839	10	2	2	16	M	4	59	81	2	56	73	1	57	76	0	50	50	0	50	50	5	54	65	0	50	50	0	50	50	7	58	79	0	43	24	14	54	65	2	#NULL!	59	3	#NULL!	81	1	55	69	1
TRF	840	10	1	1	16	M	3	57	76	1	52	58	0	50	50	1	55	69	0	50	50	14	55	69	3	58	79	4	58	79	4	54	65	7	58	79	27	55	69	8	#NULL!	63	6	#NULL!	74	1	52	58	2
TRF	841	1	2	2	7	F	2	53	62	0	50	50	3	65	93	0	50	50	1	57	76	2	50	50	0	50	50	0	50	50	5	54	65	0	43	24	10	50	50	2	#NULL!	53	0	#NULL!	25	1	55	69	1
TRF	842	1	2	2	6	F	3	55	69	4	62	89	1	57	76	0	50	50	0	50	50	8	55	69	0	50	50	4	60	84	8	58	79	4	58	79	21	56	73	5	#NULL!	69	3	#NULL!	75	4	65	93	2
TRF	843	1	1	1	6	F	4	57	76	2	57	76	1	58	79	1	53	62	1	57	76	11	52	58	1	53	62	5	58	79	7	58	79	6	56	73	28	55	69	9	#NULL!	68	2	#NULL!	47	4	63	90	2
TRF	844	1	1	1	9	M	5	59	81	1	53	62	3	65	93	1	53	62	0	50	50	2	50	50	1	53	62	1	51	54	9	60	84	2	51	54	14	49	46	2	#NULL!	38	0	#NULL!	17	1	54	65	3
TRF	845	1	2	2	14	F	0	50	50	0	50	50	0	50	50	2	61	87	1	57	76	7	56	73	2	59	81	1	55	69	0	39	14	3	56	73	13	54	65	2	#NULL!	59	5	#NULL!	87	0	50	50	1
TRF	846	1	1	1	6	F	0	50	50	0	50	50	0	50	50	1	53	62	0	50	50	6	50	50	0	50	50	1	51	54	0	38	12	1	48	42	8	46	34	2	#NULL!	38	4	#NULL!	57	0	50	50	1
TRF	847	1	1	1	7	F	8	66	95	2	57	76	0	50	50	4	62	89	0	50	50	0	50	50	2	56	73	2	53	62	10	62	89	4	54	65	23	53	62	0	#NULL!	12	0	#NULL!	17	0	50	50	4
TRF	848	1	1	1	7	F	5	59	81	11	81	99	0	50	50	9	72	99	5	68	97	39	72	99	10	72	99	18	68	97	16	68	97	28	70	98	102	75	99	22	#NULL!	97	17	#NULL!	95	10	75	99	5
TRF	849	1	2	2	8	F	9	65	93	1	53	62	0	50	50	4	62	89	0	50	50	4	52	58	0	50	50	6	62	89	10	61	87	6	60	84	26	58	79	2	#NULL!	53	2	#NULL!	69	0	50	50	6
TRF	850	1	1	1	6	F	6	61	87	7	67	96	0	50	50	11	76	99	6	70	98	46	87	99	11	74	99	25	75	99	13	66	95	36	76	99	115	79	99	26	#NULL!	100	20	#NULL!	98	7	69	97	3
TRF	851	1	2	2	7	F	7	62	89	10	78	99	0	50	50	3	61	87	2	63	90	36	77	99	7	70	98	11	66	95	17	68	97	18	68	97	81	71	99	25	#NULL!	99	11	#NULL!	95	6	68	97	4
TRF	852	1	2	2	8	F	5	59	81	9	74	99	0	50	50	3	61	87	2	63	90	41	84	99	8	71	99	6	62	89	14	65	93	14	67	96	77	70	98	27	#NULL!	100	14	#NULL!	97	8	72	99	3
TRF	853	2	2	2	11	F	3	55	69	0	50	50	4	67	96	0	50	50	1	57	76	1	50	50	0	50	50	1	53	62	7	57	76	1	52	58	10	50	50	1	#NULL!	44	0	#NULL!	25	0	50	50	1
TRF	854	2	2	2	8	F	3	55	69	0	50	50	3	65	93	0	50	50	0	50	50	1	50	50	0	50	50	0	50	50	6	55	69	0	43	24	7	48	42	0	#NULL!	19	1	#NULL!	58	0	50	50	2
TRF	855	2	1	1	9	M	5	59	81	0	50	50	1	58	79	4	62	89	0	50	50	32	66	95	9	70	98	19	68	97	6	56	73	28	70	98	73	67	96	18	#NULL!	92	14	#NULL!	91	0	50	50	4
TRF	856	2	1	1	9	F	8	66	95	8	69	97	2	62	89	3	59	81	0	50	50	11	52	58	2	56	73	0	50	50	18	70	98	2	51	54	35	57	76	11	#NULL!	75	0	#NULL!	17	3	60	84	4
TRF	857	2	1	1	11	F	4	57	76	0	50	50	3	65	93	0	50	50	1	57	76	2	50	50	1	53	62	1	51	54	7	58	79	2	51	54	12	48	42	0	#NULL!	12	2	#NULL!	47	1	54	65	2
TRF	858	2	2	2	9	F	3	55	69	2	57	76	1	57	76	0	50	50	1	57	76	3	51	54	0	50	50	0	50	50	6	55	69	0	43	24	12	52	58	2	#NULL!	53	1	#NULL!	58	1	55	69	1
TRF	859	2	1	1	6	F	9	68	97	7	67	96	3	65	93	5	64	92	5	68	97	30	64	92	6	66	95	5	58	79	19	70	98	11	60	84	74	67	96	21	#NULL!	96	9	#NULL!	78	8	70	98	4
TRF	860	2	1	1	8	F	8	66	95	9	73	99	2	62	89	4	62	89	1	57	76	23	60	84	4	62	89	7	60	84	19	70	98	11	60	84	61	64	92	19	#NULL!	94	4	#NULL!	57	6	67	96	5
TRF	861	2	1	1	10	F	9	68	97	2	57	76	3	65	93	8	70	98	8	74	99	35	68	97	7	68	97	33	88	99	14	67	96	40	78	99	108	77	99	15	#NULL!	86	20	#NULL!	98	3	60	84	5
TRF	862	2	2	2	8	F	13	70	98	12	85	99	2	62	89	6	67	96	6	72	99	23	65	93	7	70	98	3	58	79	27	73	99	10	64	92	76	70	98	21	#NULL!	98	2	#NULL!	69	7	70	98	10
TRF	863	2	2	2	9	F	6	61	87	0	50	50	5	68	97	8	70	98	12	84	99	38	80	99	9	73	99	36	95	99	11	62	89	45	86	99	117	81	99	17	#NULL!	95	21	#NULL!	100	2	60	84	4
TRF	864	2	2	2	8	F	13	70	98	6	66	95	9	76	99	10	74	99	11	82	99	34	74	99	8	71	99	21	74	99	28	74	99	29	74	99	117	81	99	22	#NULL!	98	12	#NULL!	95	6	68	97	8
TRF	865	3	1	1	8	M	3	55	69	0	50	50	0	50	50	2	56	73	0	50	50	9	51	54	3	59	81	6	59	81	3	51	54	9	59	81	24	53	62	5	#NULL!	56	4	#NULL!	57	1	54	65	1
TRF	866	3	2	2	9	M	2	53	62	0	50	50	0	50	50	2	58	79	1	57	76	2	50	50	0	50	50	1	53	62	2	47	38	1	52	58	9	50	50	0	#NULL!	19	2	#NULL!	69	0	50	50	1
TRF	867	3	2	2	10	F	16	74	99	11	81	99	4	67	96	13	81	99	8	76	99	25	66	95	8	71	99	8	64	92	31	77	99	16	68	97	98	76	99	19	#NULL!	97	6	#NULL!	85	6	68	97	10
TRF	868	3	2	2	7	M	6	61	87	1	53	62	0	50	50	2	58	79	0	50	50	4	52	58	0	50	50	4	60	84	7	57	76	4	58	79	17	54	65	2	#NULL!	53	2	#NULL!	69	0	50	50	2
TRF	869	3	1	1	8	M	0	50	50	0	50	50	0	50	50	1	53	62	1	57	76	4	50	50	1	53	62	0	50	50	0	38	12	1	48	42	8	46	34	1	#NULL!	29	3	#NULL!	52	0	50	50	0
TRF	870	3	1	1	10	F	11	70	98	10	77	99	7	73	99	11	76	99	10	79	99	20	58	79	5	64	92	11	63	90	28	77	99	16	63	90	88	72	99	12	#NULL!	78	8	#NULL!	75	4	63	90	7
TRF	871	3	1	1	10	F	2	52	58	0	50	50	0	50	50	5	64	92	3	64	92	8	51	54	1	53	62	11	63	90	2	48	42	12	60	84	30	56	73	1	#NULL!	29	7	#NULL!	72	0	50	50	2
TRF	872	3	2	2	10	F	4	57	76	1	53	62	0	50	50	3	61	87	0	50	50	0	50	50	1	55	69	3	58	79	5	54	65	4	58	79	12	52	58	0	#NULL!	19	0	#NULL!	25	0	50	50	3
TRF	873	3	2	2	9	F	4	57	76	0	50	50	0	50	50	3	61	87	0	50	50	1	50	50	2	59	81	3	58	79	4	52	58	5	59	81	13	52	58	1	#NULL!	44	0	#NULL!	25	0	50	50	3
TRF	874	3	1	1	11	F	1	51	54	0	50	50	0	50	50	5	64	92	1	57	76	11	52	58	1	53	62	7	60	84	1	45	31	8	58	79	28	55	69	4	#NULL!	51	7	#NULL!	72	1	54	65	2
TRF	875	3	1	1	10	F	5	59	81	0	50	50	0	50	50	6	67	96	1	57	76	10	52	58	3	59	81	14	65	93	5	55	69	17	64	92	40	59	81	3	#NULL!	45	7	#NULL!	72	0	50	50	3
TRF	876	3	2	2	10	F	7	62	89	3	60	84	0	50	50	3	61	87	0	50	50	2	50	50	1	55	69	2	56	73	10	61	87	3	57	76	19	55	69	2	#NULL!	53	0	#NULL!	25	1	55	69	5
TRF	877	4	1	1	9	F	10	69	97	5	64	92	7	73	99	4	62	89	3	64	92	22	59	81	2	56	73	8	60	84	22	72	99	10	59	81	64	65	93	14	#NULL!	83	8	#NULL!	75	6	67	96	6
TRF	878	4	1	1	11	F	4	57	76	4	63	90	4	67	96	3	59	81	5	68	97	32	66	95	7	68	97	32	87	99	12	65	93	39	78	99	96	74	99	9	#NULL!	68	23	#NULL!	100	3	60	84	1
TRF	879	4	2	2	11	F	3	55	69	6	66	95	0	50	50	0	50	50	0	50	50	9	56	73	1	55	69	0	50	50	9	60	84	1	52	58	19	55	69	9	#NULL!	82	0	#NULL!	25	3	63	90	2
TRF	880	4	2	2	10	F	5	59	81	5	64	92	0	50	50	3	61	87	1	57	76	10	57	76	1	55	69	4	60	84	10	61	87	5	59	81	30	59	81	8	#NULL!	80	2	#NULL!	69	2	60	84	1
TRF	881	4	2	2	10	F	3	55	69	0	50	50	1	57	76	0	50	50	0	50	50	9	56	73	0	50	50	2	56	73	4	52	58	2	55	69	15	53	62	5	#NULL!	69	4	#NULL!	79	0	50	50	1
TRF	882	4	1	1	11	F	3	55	69	0	50	50	1	58	79	1	53	62	0	50	50	15	55	69	2	56	73	9	61	87	4	53	62	11	60	84	32	56	73	1	#NULL!	29	14	#NULL!	91	0	50	50	1
TRF	883	4	2	2	13	F	16	76	99	11	79	99	10	82	99	8	72	99	7	73	99	27	69	97	6	67	96	12	67	96	37	83	99	18	67	96	102	77	99	23	#NULL!	99	4	#NULL!	84	11	78	99	7
TRF	884	4	2	2	11	F	17	76	99	12	85	99	10	79	99	12	79	99	9	78	99	38	80	99	9	73	99	25	80	99	39	83	99	34	78	99	138	87	99	22	#NULL!	98	16	#NULL!	98	14	86	99	7
TRF	885	4	1	1	11	F	18	80	99	11	81	99	4	67	96	14	83	99	13	85	99	40	74	99	9	70	98	31	85	99	33	82	99	40	78	99	145	87	99	23	#NULL!	98	17	#NULL!	95	10	75	99	9
TRF	886	4	2	2	10	F	16	74	99	12	85	99	10	79	99	13	81	99	8	76	99	40	83	99	10	75	99	24	78	99	38	82	99	34	78	99	139	88	99	24	#NULL!	99	16	#NULL!	98	11	79	99	7
TRF	887	4	1	1	10	F	18	80	99	6	66	95	11	83	99	14	83	99	11	81	99	47	89	99	14	80	99	32	87	99	35	84	99	46	83	99	156	89	99	24	#NULL!	99	23	#NULL!	100	10	75	99	10
TRF	888	4	1	1	11	F	16	77	99	10	77	99	10	80	99	13	81	99	8	74	99	39	72	99	10	72	99	27	78	99	36	84	99	37	76	99	140	85	99	23	#NULL!	98	16	#NULL!	94	10	75	99	7
TRF	889	5	2	2	11	F	4	57	76	3	60	84	2	62	89	0	50	50	1	57	76	5	53	62	1	55	69	3	58	79	9	60	84	4	58	79	20	56	73	4	#NULL!	65	1	#NULL!	58	2	60	84	4
TRF	890	5	1	1	13	F	2	54	65	4	61	87	1	58	79	0	50	50	1	57	76	6	50	50	0	50	50	1	52	58	7	58	79	1	49	46	17	52	58	4	#NULL!	50	2	#NULL!	55	1	52	58	0
TRF	891	5	2	2	12	F	0	50	50	0	50	50	0	50	50	1	57	76	0	50	50	6	55	69	0	50	50	0	50	50	0	39	14	0	43	24	9	51	54	4	#NULL!	68	2	#NULL!	77	0	50	50	0
TRF	892	5	2	2	12	F	8	65	93	0	50	50	2	64	92	5	66	95	5	69	97	10	58	79	2	59	81	17	70	98	10	62	89	19	68	97	49	66	95	3	#NULL!	64	7	#NULL!	92	0	50	50	3
TRF	893	5	1	1	11	F	4	57	76	0	50	50	4	67	96	5	64	92	3	64	92	19	58	79	4	62	89	12	64	92	8	59	81	16	63	90	53	62	89	8	#NULL!	65	11	#NULL!	85	0	50	50	2
TRF	894	5	1	1	10	F	3	55	69	4	63	90	1	58	79	4	62	89	3	64	92	33	66	95	9	70	98	14	65	93	8	59	81	23	68	97	73	67	96	20	#NULL!	95	13	#NULL!	90	4	63	90	2
TRF	895	5	2	2	13	M	12	70	98	10	74	99	3	66	95	4	64	92	0	50	50	3	52	58	1	55	69	4	60	84	25	75	99	5	59	81	39	63	90	3	#NULL!	64	0	#NULL!	30	4	64	92	8
TRF	896	5	1	1	13	M	8	66	95	0	50	50	0	50	50	5	65	93	0	50	50	21	59	81	7	65	93	17	67	96	8	59	81	24	68	97	60	64	92	6	#NULL!	57	15	#NULL!	94	3	58	79	2
TRF	897	5	1	1	12	M	4	59	81	6	63	90	2	62	89	3	62	89	0	50	50	28	63	90	3	58	79	10	63	90	12	63	90	13	62	89	57	63	90	16	#NULL!	86	12	#NULL!	90	2	55	69	3
TRF	898	5	2	2	10	M	15	73	99	11	81	99	2	62	89	7	69	97	1	57	76	3	51	54	0	50	50	7	63	90	28	74	99	7	61	87	48	64	92	3	#NULL!	60	0	#NULL!	25	8	72	99	6
TRF	899	5	2	2	11	M	14	71	99	8	70	98	1	57	76	4	62	89	0	50	50	7	54	65	3	63	90	15	68	97	23	70	98	18	68	97	55	66	95	5	#NULL!	69	2	#NULL!	69	4	65	93	7
TRF	900	5	1	1	11	M	10	69	97	9	73	99	0	50	50	3	59	81	0	50	50	29	64	92	8	69	97	13	64	92	19	70	98	21	66	95	75	68	97	21	#NULL!	96	8	#NULL!	75	5	65	93	5
TRF	901	6	1	1	15	M	8	66	95	2	56	73	0	50	50	3	62	89	3	64	92	9	52	58	4	60	84	9	63	90	10	61	87	13	62	89	41	58	79	8	#NULL!	63	1	#NULL!	47	2	55	69	3
TRF	902	6	1	1	12	M	6	63	90	3	59	81	0	50	50	3	62	89	3	64	92	11	53	62	3	58	79	6	60	84	9	60	84	9	59	81	37	58	79	7	#NULL!	60	4	#NULL!	67	3	58	79	5
TRF	903	6	2	2	13	M	6	62	89	6	66	95	1	57	76	0	50	50	0	50	50	3	52	58	1	55	69	0	50	50	13	64	92	1	51	54	17	56	73	3	#NULL!	64	0	#NULL!	30	2	59	81	2
TRF	904	6	2	2	12	M	5	61	87	4	61	87	1	57	76	0	50	50	1	57	76	2	51	54	1	55	69	0	50	50	10	62	89	1	51	54	14	54	65	1	#NULL!	48	1	#NULL!	67	1	55	69	2
TRF	905	6	1	1	11	M	1	51	54	2	57	76	0	50	50	0	50	50	0	50	50	6	50	50	0	50	50	2	53	62	3	51	54	2	51	54	12	48	42	3	#NULL!	45	3	#NULL!	52	3	60	84	1
TRF	906	6	1	1	11	M	1	51	54	1	53	62	0	50	50	1	53	62	0	50	50	7	50	50	1	53	62	3	55	69	2	48	42	4	54	65	15	50	50	2	#NULL!	38	5	#NULL!	63	1	54	65	0
TRF	907	6	1	1	13	F	6	63	90	2	56	73	0	50	50	2	59	81	0	50	50	4	50	50	3	58	79	1	52	58	8	59	81	4	55	69	20	53	62	3	#NULL!	46	1	#NULL!	47	0	50	50	4
TRF	908	6	2	2	13	F	5	61	87	1	52	58	0	50	50	1	57	76	0	50	50	4	53	62	2	59	81	0	50	50	6	57	76	2	54	65	14	54	65	4	#NULL!	68	0	#NULL!	30	0	50	50	2
TRF	909	6	1	1	13	F	7	64	92	1	52	58	0	50	50	4	64	92	0	50	50	11	53	62	2	56	73	10	63	90	8	59	81	12	61	87	35	57	76	3	#NULL!	46	8	#NULL!	79	1	52	58	4
TRF	910	6	2	2	11	F	4	57	76	2	57	76	0	50	50	2	58	79	0	50	50	9	56	73	0	50	50	2	56	73	6	55	69	2	55	69	19	55	69	8	#NULL!	80	1	#NULL!	58	0	50	50	3
TRF	911	6	2	2	12	F	6	62	89	2	56	73	1	57	76	1	57	76	0	50	50	0	50	50	1	55	69	2	57	76	9	60	84	3	56	73	14	54	65	0	#NULL!	21	0	#NULL!	30	0	50	50	3
TRF	912	6	2	2	14	F	5	61	87	3	59	81	0	50	50	3	62	89	1	57	76	27	69	97	6	67	96	14	68	97	8	59	81	20	68	97	59	67	96	19	#NULL!	98	8	#NULL!	93	4	64	92	1
TRF	913	7	2	2	13	M	5	61	87	1	52	58	0	50	50	1	57	76	0	50	50	0	50	50	1	55	69	0	50	50	6	57	76	1	51	54	8	51	54	0	#NULL!	21	0	#NULL!	30	0	50	50	2
TRF	914	7	1	1	14	M	10	70	98	8	67	96	0	50	50	4	64	92	1	57	76	17	56	73	11	70	98	10	63	90	18	68	97	21	66	95	63	65	93	13	#NULL!	78	4	#NULL!	67	4	61	87	6
TRF	915	7	2	2	13	M	5	61	87	0	50	50	0	50	50	1	57	76	0	50	50	0	50	50	1	55	69	0	50	50	5	56	73	1	51	54	7	50	50	0	#NULL!	21	0	#NULL!	30	0	50	50	2
TRF	916	7	1	1	13	M	2	54	65	1	52	58	0	50	50	2	59	81	0	50	50	11	53	62	4	60	84	3	56	73	3	52	58	7	58	79	23	54	65	4	#NULL!	50	7	#NULL!	77	0	50	50	1
TRF	917	7	1	1	13	M	4	59	81	1	52	58	2	62	89	3	62	89	0	50	50	6	50	50	1	53	62	6	60	84	7	58	79	7	58	79	24	54	65	2	#NULL!	40	4	#NULL!	67	0	50	50	2
TRF	918	7	2	1	12	M	4	59	81	0	50	50	0	50	50	2	61	87	0	50	50	0	50	50	2	59	81	1	55	69	4	54	65	3	56	73	9	51	54	0	#NULL!	21	0	#NULL!	30	0	50	50	2
TRF	919	7	1	1	13	M	2	54	65	0	50	50	0	50	50	1	55	69	0	50	50	6	50	50	1	53	62	0	50	50	2	50	50	1	49	46	10	49	46	4	#NULL!	50	2	#NULL!	55	0	50	50	0
TRF	920	7	2	2	14	M	3	56	73	0	50	50	0	50	50	1	57	76	0	50	50	3	52	58	0	50	50	0	50	50	3	52	58	0	43	24	7	50	50	3	#NULL!	64	0	#NULL!	30	1	55	69	1
TRF	921	7	1	1	16	M	5	61	87	6	63	90	0	50	50	0	50	50	2	60	84	15	55	69	4	60	84	0	50	50	11	62	89	4	55	69	32	56	73	15	#NULL!	84	0	#NULL!	21	4	61	87	2
TRF	922	7	2	2	15	M	2	54	65	0	50	50	0	50	50	0	50	50	0	50	50	16	62	89	4	64	92	8	64	92	2	50	50	12	65	93	30	61	87	9	#NULL!	84	7	#NULL!	92	0	50	50	0
TRF	923	7	2	2	13	M	4	59	81	0	50	50	0	50	50	1	57	76	0	50	50	2	51	54	0	50	50	0	50	50	4	54	65	0	43	24	7	50	50	2	#NULL!	59	0	#NULL!	30	1	55	69	1
TRF	924	7	1	1	15	M	6	63	90	6	63	90	1	58	79	3	62	89	1	57	76	4	50	50	1	53	62	3	56	73	13	64	92	4	55	69	26	55	69	4	#NULL!	50	0	#NULL!	21	1	52	58	3
TRF	925	8	1	1	17	M	1	51	54	0	50	50	2	62	89	1	55	69	0	50	50	7	51	54	2	56	73	3	56	73	3	52	58	5	56	73	16	51	54	3	#NULL!	46	4	#NULL!	67	0	50	50	0
TRF	926	8	2	2	14	M	2	54	65	2	56	73	4	68	97	3	62	89	1	57	76	2	51	54	1	55	69	2	57	76	8	59	81	3	56	73	19	57	76	2	#NULL!	59	0	#NULL!	30	1	55	69	0
TRF	927	8	1	1	15	M	3	57	76	2	56	73	5	69	97	2	59	81	1	57	76	2	50	50	1	53	62	1	52	58	10	61	87	2	52	58	18	52	58	2	#NULL!	40	0	#NULL!	21	1	52	58	1
TRF	928	8	1	1	14	M	3	57	76	0	50	50	1	58	79	1	55	69	1	57	76	8	51	54	0	50	50	2	54	65	4	54	65	2	52	58	17	52	58	3	#NULL!	46	5	#NULL!	71	0	50	50	2
TRF	929	8	2	2	15	M	1	51	54	2	56	73	0	50	50	0	50	50	0	50	50	0	50	50	0	50	50	2	57	76	3	52	58	2	54	65	5	49	46	0	#NULL!	21	0	#NULL!	30	1	55	69	1
TRF	930	8	2	2	14	M	2	54	65	2	56	73	4	68	97	1	57	76	0	50	50	14	61	87	2	59	81	5	61	87	8	59	81	7	61	87	30	61	87	8	#NULL!	81	6	#NULL!	90	2	59	81	0
TRF	931	8	1	1	16	M	0	50	50	2	56	73	0	50	50	1	55	69	0	50	50	5	50	50	1	53	62	1	52	58	2	50	50	2	52	58	12	50	50	5	#NULL!	54	0	#NULL!	21	2	55	69	0
TRF	932	8	2	2	14	M	2	54	65	0	50	50	2	64	92	0	50	50	0	50	50	1	50	50	0	50	50	0	50	50	4	54	65	0	43	24	6	49	46	1	#NULL!	48	0	#NULL!	30	0	50	50	1
TRF	933	8	1	1	15	M	0	50	50	0	50	50	1	58	79	0	50	50	0	50	50	2	50	50	0	50	50	2	54	65	1	46	34	2	52	58	6	46	34	0	#NULL!	14	2	#NULL!	55	0	50	50	0
TRF	934	8	2	2	15	M	0	50	50	1	52	58	2	64	92	0	50	50	0	50	50	4	53	62	0	50	50	0	50	50	3	52	58	0	43	24	7	50	50	4	#NULL!	68	0	#NULL!	30	1	55	69	0
TRF	935	8	2	2	15	M	0	50	50	1	52	58	1	57	76	0	50	50	0	50	50	5	54	65	0	50	50	1	55	69	2	50	50	1	51	54	9	51	54	5	#NULL!	72	0	#NULL!	30	1	55	69	0
TRF	936	8	1	1	15	M	0	50	50	0	50	50	0	50	50	0	50	50	0	50	50	0	50	50	0	50	50	0	50	50	0	39	14	0	42	21	0	33	5	0	#NULL!	14	0	#NULL!	21	0	50	50	0
TRF	937	9	1	1	14	M	2	54	65	0	50	50	0	50	50	2	59	81	0	50	50	20	58	79	5	62	89	9	63	90	2	50	50	14	63	90	39	58	79	7	#NULL!	60	13	#NULL!	91	0	50	50	1
TRF	938	9	2	2	17	M	2	54	65	2	56	73	0	50	50	2	61	87	0	50	50	7	56	73	6	67	96	0	50	50	4	54	65	6	60	84	19	57	76	7	#NULL!	78	0	#NULL!	30	1	55	69	1
TRF	939	9	1	1	15	M	4	59	81	0	50	50	0	50	50	1	55	69	0	50	50	1	50	50	2	56	73	3	56	73	4	54	65	5	56	73	13	50	50	0	#NULL!	14	1	#NULL!	47	0	50	50	1
TRF	940	9	1	1	15	M	4	59	81	7	65	93	0	50	50	0	50	50	0	50	50	1	50	50	3	58	79	0	50	50	11	62	89	3	54	65	15	51	54	1	#NULL!	33	0	#NULL!	21	4	61	87	1
TRF	941	9	2	2	15	M	4	59	81	1	52	58	0	50	50	2	61	87	0	50	50	6	55	69	2	59	81	1	55	69	5	56	73	3	56	73	16	55	69	4	#NULL!	68	2	#NULL!	77	0	50	50	2
TRF	942	9	2	2	16	M	9	67	96	6	66	95	3	66	95	5	66	95	2	62	89	25	68	97	8	70	98	11	66	95	18	70	98	19	68	97	72	69	97	16	#NULL!	96	9	#NULL!	94	4	64	92	6
TRF	943	9	1	1	18	M	1	51	54	0	50	50	0	50	50	1	55	69	0	50	50	4	50	50	1	53	62	0	50	50	1	46	34	1	49	46	8	47	38	3	#NULL!	46	1	#NULL!	47	0	50	50	0
TRF	944	9	2	2	17	M	4	59	81	11	79	99	0	50	50	2	61	87	3	65	93	13	60	84	0	50	50	1	55	69	15	67	96	1	51	54	36	62	89	13	#NULL!	92	0	#NULL!	30	6	67	96	2
TRF	945	9	1	1	16	M	6	63	90	6	63	90	0	50	50	2	59	81	1	57	76	3	50	50	0	50	50	0	50	50	12	63	90	0	42	21	18	52	58	3	#NULL!	46	0	#NULL!	21	4	61	87	3
TRF	946	9	1	1	15	M	1	51	54	0	50	50	2	62	89	4	64	92	0	50	50	13	54	65	1	53	62	4	58	79	3	52	58	5	56	73	26	55	69	8	#NULL!	63	5	#NULL!	71	1	52	58	2
TRF	947	9	2	2	16	M	6	62	89	2	56	73	0	50	50	0	50	50	0	50	50	0	50	50	0	50	50	0	50	50	8	59	81	0	43	24	10	52	58	0	#NULL!	21	0	#NULL!	30	1	55	69	2
TRF	948	9	2	2	16	M	2	54	65	2	56	73	1	57	76	4	64	92	0	50	50	4	53	62	1	55	69	4	60	84	5	56	73	5	59	81	18	56	73	1	#NULL!	48	3	#NULL!	81	1	55	69	2
TRF	949	10	2	2	16	M	5	61	87	0	50	50	0	50	50	1	57	76	1	57	76	11	59	81	3	62	89	2	57	76	5	56	73	5	59	81	23	58	79	7	#NULL!	78	4	#NULL!	84	2	59	81	2
TRF	950	10	1	1	17	M	5	61	87	3	59	81	0	50	50	2	59	81	0	50	50	10	52	58	4	60	84	1	52	58	8	59	81	5	56	73	26	55	69	10	#NULL!	69	0	#NULL!	21	3	58	79	3
TRF	951	10	2	2	16	M	4	59	81	4	61	87	0	50	50	6	68	97	2	62	89	34	75	99	11	76	99	14	68	97	8	59	81	25	71	99	78	70	98	19	#NULL!	98	15	#NULL!	98	5	66	95	3
TRF	952	10	1	1	16	M	3	57	76	2	56	73	0	50	50	0	50	50	0	50	50	7	51	54	2	56	73	0	50	50	5	56	73	2	52	58	15	51	54	7	#NULL!	60	0	#NULL!	21	1	52	58	2
TRF	953	10	1	1	16	M	7	64	92	3	59	81	3	65	93	6	67	96	5	68	97	6	50	50	3	58	79	9	63	90	13	64	92	12	61	87	45	60	84	2	#NULL!	40	4	#NULL!	67	3	58	79	3
TRF	954	10	2	2	15	M	7	63	90	2	56	73	0	50	50	2	61	87	0	50	50	7	56	73	3	62	89	4	60	84	9	60	84	7	61	87	25	59	81	5	#NULL!	72	2	#NULL!	77	0	50	50	5
TRF	955	10	2	2	16	M	0	50	50	0	50	50	0	50	50	1	57	76	0	50	50	4	53	62	0	50	50	1	55	69	0	39	14	1	51	54	7	50	50	4	#NULL!	68	0	#NULL!	30	0	50	50	0
TRF	956	10	1	1	18	M	0	50	50	1	52	58	7	73	99	1	55	69	0	50	50	3	50	50	0	50	50	0	50	50	8	59	81	0	42	21	12	50	50	3	#NULL!	46	0	#NULL!	21	1	52	58	0
TRF	957	10	1	1	16	M	1	51	54	1	52	58	0	50	50	2	59	81	0	50	50	13	54	65	7	65	93	11	64	92	2	50	50	18	65	93	36	57	76	6	#NULL!	57	7	#NULL!	77	1	52	58	0
TRF	958	10	2	2	17	M	1	51	54	1	52	58	1	57	76	0	50	50	0	50	50	0	50	50	0	50	50	0	50	50	3	52	58	0	43	24	5	49	46	0	#NULL!	21	0	#NULL!	30	0	50	50	0
TRF	959	10	2	2	17	M	2	54	65	0	50	50	0	50	50	0	50	50	0	50	50	3	52	58	0	50	50	0	50	50	2	50	50	0	43	24	6	49	46	3	#NULL!	64	0	#NULL!	30	0	50	50	0
TRF	960	10	1	1	15	M	1	51	54	4	61	87	0	50	50	4	64	92	1	57	76	12	53	62	3	58	79	6	60	84	5	56	73	9	59	81	32	56	73	8	#NULL!	63	4	#NULL!	67	1	52	58	0
TRF	961	1	2	2	6	M	0	50	50	0	50	50	0	50	50	0	50	50	0	50	50	0	50	50	0	50	50	0	50	50	0	37	10	0	43	24	0	33	5	0	#NULL!	19	0	#NULL!	25	0	50	50	0
TRF	962	1	2	2	6	M	0	50	50	0	50	50	0	50	50	0	50	50	0	50	50	0	50	50	0	50	50	0	50	50	0	37	10	0	43	24	0	33	5	0	#NULL!	19	0	#NULL!	25	0	50	50	0
TRF	963	1	2	2	11	M	0	50	50	0	50	50	0	50	50	0	50	50	0	50	50	0	50	50	0	50	50	0	50	50	0	37	10	0	43	24	0	33	5	0	#NULL!	19	0	#NULL!	25	0	50	50	0
TRF	964	1	1	1	6	M	1	51	54	1	53	62	0	50	50	1	53	62	0	50	50	5	50	50	1	53	62	5	58	79	2	48	42	6	56	73	16	50	50	3	#NULL!	45	2	#NULL!	47	1	54	65	1
TRF	965	1	1	1	7	M	0	50	50	0	50	50	0	50	50	0	50	50	0	50	50	0	50	50	0	50	50	0	50	50	0	38	12	0	41	18	0	32	4	0	#NULL!	12	0	#NULL!	17	0	50	50	0
TRF	966	1	1	1	6	M	0	50	50	0	50	50	0	50	50	0	50	50	0	50	50	0	50	50	0	50	50	0	50	50	0	38	12	0	41	18	0	32	4	0	#NULL!	12	0	#NULL!	17	0	50	50	0
TRF	967	1	2	2	6	M	0	50	50	0	50	50	0	50	50	2	58	79	0	50	50	0	50	50	0	50	50	0	50	50	0	37	10	0	43	24	2	42	21	0	#NULL!	19	0	#NULL!	25	0	50	50	1
TRF	968	1	2	2	6	M	0	50	50	0	50	50	0	50	50	2	58	79	0	50	50	4	52	58	0	50	50	2	56	73	0	37	10	2	55	69	8	49	46	1	#NULL!	44	3	#NULL!	75	0	50	50	1
TRF	969	1	2	2	7	M	0	50	50	0	50	50	0	50	50	0	50	50	0	50	50	0	50	50	0	50	50	0	50	50	0	37	10	0	43	24	0	33	5	0	#NULL!	19	0	#NULL!	25	0	50	50	0
TRF	970	1	1	1	6	M	0	50	50	1	53	62	0	50	50	2	56	73	0	50	50	9	51	54	2	56	73	1	51	54	1	45	31	3	53	62	15	50	50	6	#NULL!	59	3	#NULL!	52	2	57	76	0
TRF	971	1	1	1	7	M	2	52	58	3	60	84	0	50	50	2	56	73	3	64	92	11	52	58	2	56	73	0	50	50	5	55	69	2	51	54	25	54	65	10	#NULL!	72	1	#NULL!	39	3	60	84	1
TRF	972	1	1	1	7	M	3	55	69	0	50	50	0	50	50	5	64	92	1	57	76	19	58	79	3	59	81	10	62	89	3	51	54	13	61	87	42	60	84	11	#NULL!	75	8	#NULL!	75	2	57	76	2
TRF	973	2	2	2	9	M	6	61	87	1	53	62	5	68	97	4	62	89	4	67	96	3	51	54	0	50	50	4	60	84	12	63	90	4	58	79	28	58	79	1	#NULL!	44	2	#NULL!	69	2	60	84	3
TRF	974	2	2	2	9	M	10	67	96	4	62	89	4	67	96	5	65	93	2	63	90	10	57	76	2	59	81	6	62	89	18	68	97	8	62	89	44	63	90	5	#NULL!	69	5	#NULL!	83	4	65	93	6
TRF	975	2	2	2	6	M	0	50	50	0	50	50	0	50	50	0	50	50	0	50	50	0	50	50	0	50	50	0	50	50	0	37	10	0	43	24	0	33	5	0	#NULL!	19	0	#NULL!	25	0	50	50	0
TRF	976	2	1	1	7	M	5	59	81	1	53	62	0	50	50	2	56	73	1	57	76	5	50	50	1	53	62	0	50	50	6	56	73	1	48	42	16	50	50	4	#NULL!	51	1	#NULL!	39	1	54	65	3
TRF	977	2	1	1	7	M	2	52	58	1	53	62	5	69	97	5	64	92	0	50	50	7	50	50	0	50	50	12	64	92	8	59	81	12	60	84	33	57	76	3	#NULL!	45	4	#NULL!	57	2	57	76	3
TRF	978	2	1	1	7	M	2	52	58	0	50	50	3	65	93	2	56	73	2	60	84	2	50	50	0	50	50	4	56	73	5	55	69	4	54	65	15	50	50	1	#NULL!	29	1	#NULL!	39	0	50	50	1
TRF	979	2	2	2	7	F	0	50	50	0	50	50	3	65	93	0	50	50	0	50	50	4	52	58	1	55	69	1	53	62	3	50	50	2	55	69	10	50	50	1	#NULL!	44	3	#NULL!	75	0	50	50	0
TRF	980	2	2	2	8	F	2	53	62	1	53	62	6	70	98	1	54	65	0	50	50	8	55	69	2	59	81	3	58	79	9	60	84	5	59	81	25	57	76	6	#NULL!	73	2	#NULL!	69	2	60	84	2
TRF	981	2	2	2	6	F	2	53	62	0	50	50	4	67	96	0	50	50	0	50	50	2	50	50	1	55	69	4	60	84	6	55	69	5	59	81	13	52	58	0	#NULL!	19	2	#NULL!	69	1	55	69	0
TRF	982	2	1	1	7	F	1	51	54	0	50	50	1	58	79	1	53	62	1	57	76	14	54	65	0	50	50	0	50	50	2	48	42	0	41	18	21	52	58	10	#NULL!	72	4	#NULL!	57	1	54	65	0
TRF	983	2	1	1	6	F	0	50	50	0	50	50	1	58	79	0	50	50	1	57	76	4	50	50	0	50	50	2	53	62	1	45	31	2	51	54	8	46	34	1	#NULL!	29	3	#NULL!	52	0	50	50	0
TRF	984	2	1	1	6	F	1	51	54	0	50	50	1	58	79	0	50	50	0	50	50	4	50	50	0	50	50	2	53	62	2	48	42	2	51	54	8	46	34	1	#NULL!	29	3	#NULL!	52	0	50	50	1
TRF	985	3	2	2	7	M	0	50	50	0	50	50	0	50	50	0	50	50	0	50	50	0	50	50	0	50	50	0	50	50	0	37	10	0	43	24	0	33	5	0	#NULL!	19	0	#NULL!	25	0	50	50	0
TRF	986	3	2	2	10	M	0	50	50	0	50	50	0	50	50	0	50	50	0	50	50	0	50	50	0	50	50	0	50	50	0	37	10	0	43	24	0	33	5	0	#NULL!	19	0	#NULL!	25	0	50	50	0
TRF	987	3	2	2	8	M	0	50	50	0	50	50	0	50	50	0	50	50	0	50	50	0	50	50	0	50	50	0	50	50	0	37	10	0	43	24	0	33	5	0	#NULL!	19	0	#NULL!	25	0	50	50	0
TRF	988	3	1	1	10	M	5	59	81	1	53	62	4	67	96	5	64	92	0	50	50	6	50	50	2	56	73	3	55	69	10	62	89	5	55	69	26	54	65	3	#NULL!	45	3	#NULL!	52	2	57	76	2
TRF	989	3	1	1	8	M	5	59	81	1	53	62	2	62	89	5	64	92	0	50	50	7	50	50	1	53	62	3	55	69	8	59	81	4	54	65	25	54	65	4	#NULL!	51	3	#NULL!	52	1	54	65	1
TRF	990	3	1	1	11	M	4	57	76	0	50	50	3	65	93	3	59	81	0	50	50	11	52	58	4	62	89	2	53	62	7	58	79	6	56	73	27	54	65	9	#NULL!	68	2	#NULL!	47	2	57	76	1
TRF	991	3	2	2	9	F	3	55	69	0	50	50	1	57	76	1	54	65	3	65	93	8	55	69	2	59	81	8	64	92	4	52	58	10	64	92	26	58	79	1	#NULL!	44	7	#NULL!	88	3	63	90	1
TRF	992	3	2	2	7	F	6	61	87	4	62	89	1	57	76	4	62	89	4	67	96	16	61	87	1	55	69	14	68	97	11	62	89	15	67	96	52	65	93	13	#NULL!	90	3	#NULL!	75	5	67	96	7
TRF	993	3	2	2	8	F	8	64	92	4	62	89	7	71	99	6	67	96	4	67	96	25	66	95	8	71	99	23	77	99	19	68	97	31	76	99	89	73	99	15	#NULL!	93	10	#NULL!	93	7	70	98	3
TRF	994	3	1	1	10	F	1	51	54	6	66	95	3	65	93	4	62	89	2	60	84	17	56	73	4	62	89	5	58	79	10	62	89	9	59	81	42	60	84	14	#NULL!	83	3	#NULL!	52	6	67	96	0
TRF	995	3	1	1	8	F	4	57	76	6	66	95	6	70	98	3	59	81	3	64	92	21	59	81	5	64	92	6	59	81	16	68	97	11	60	84	56	62	89	12	#NULL!	78	9	#NULL!	78	6	67	96	4
TRF	996	3	2	2	8	F	5	59	81	0	50	50	4	67	96	1	54	65	0	50	50	0	50	50	0	50	50	0	50	50	9	60	84	0	43	24	10	50	50	0	#NULL!	19	0	#NULL!	25	1	55	69	3
TRF	997	4	2	2	10	M	1	51	54	0	50	50	2	62	89	0	50	50	0	50	50	0	50	50	1	55	69	0	50	50	3	50	50	1	52	58	7	48	42	0	#NULL!	19	0	#NULL!	25	0	50	50	1
TRF	998	4	2	2	11	M	4	57	76	2	57	76	3	65	93	2	58	79	1	57	76	4	52	58	1	55	69	2	56	73	9	60	84	3	57	76	20	56	73	2	#NULL!	53	2	#NULL!	69	3	63	90	1
TRF	999	4	2	2	11	M	1	51	54	2	57	76	2	62	89	3	61	87	0	50	50	4	52	58	0	50	50	0	50	50	5	54	65	0	43	24	14	53	62	4	#NULL!	65	0	#NULL!	25	2	60	84	0
TRF	1000	4	1	1	10	M	3	55	69	0	50	50	1	58	79	1	53	62	0	50	50	3	50	50	1	53	62	1	51	54	4	53	62	2	51	54	10	47	38	2	#NULL!	38	1	#NULL!	39	0	50	50	2
TRF	1001	4	1	1	8	M	0	50	50	0	50	50	0	50	50	0	50	50	0	50	50	0	50	50	0	50	50	0	50	50	0	38	12	0	41	18	0	32	4	0	#NULL!	12	0	#NULL!	17	0	50	50	0
TRF	1002	4	1	1	7	M	0	50	50	0	50	50	0	50	50	0	50	50	0	50	50	0	50	50	0	50	50	0	50	50	0	38	12	0	41	18	0	32	4	0	#NULL!	12	0	#NULL!	17	0	50	50	0
TRF	1003	4	2	2	11	M	1	51	54	0	50	50	0	50	50	0	50	50	0	50	50	0	50	50	1	55	69	1	53	62	1	44	28	2	55	69	3	44	28	0	#NULL!	19	0	#NULL!	25	0	50	50	1
TRF	1004	4	2	2	10	M	0	50	50	0	50	50	1	57	76	2	58	79	0	50	50	5	53	62	0	50	50	2	56	73	1	44	28	2	55	69	10	50	50	2	#NULL!	53	3	#NULL!	75	1	55	69	1
TRF	1005	4	1	1	10	M	2	52	58	0	50	50	3	65	93	0	50	50	0	50	50	1	50	50	0	50	50	0	50	50	5	55	69	0	41	18	7	45	31	1	#NULL!	29	0	#NULL!	17	0	50	50	1
TRF	1006	4	1	1	10	M	1	51	54	2	57	76	0	50	50	3	59	81	0	50	50	7	50	50	4	62	89	1	51	54	3	51	54	5	55	69	19	52	58	3	#NULL!	45	4	#NULL!	57	2	57	76	0
TRF	1007	4	1	1	9	M	1	51	54	2	57	76	3	65	93	2	56	73	0	50	50	6	50	50	1	53	62	1	51	54	6	56	73	2	51	54	16	50	50	6	#NULL!	59	0	#NULL!	17	2	57	76	1
TRF	1008	4	1	1	10	M	4	57	76	1	53	62	0	50	50	2	56	73	1	57	76	8	51	54	1	53	62	4	56	73	5	55	69	5	55	69	21	52	58	7	#NULL!	63	1	#NULL!	39	3	60	84	1
TRF	1009	5	1	1	12	M	3	57	76	4	61	87	2	62	89	1	55	69	0	50	50	6	50	50	0	50	50	5	59	81	9	60	84	5	56	73	22	53	62	1	#NULL!	33	5	#NULL!	71	2	55	69	2
TRF	1010	5	1	1	10	M	3	55	69	0	50	50	1	58	79	0	50	50	2	60	84	7	50	50	1	53	62	4	56	73	4	53	62	5	55	69	18	51	54	2	#NULL!	38	5	#NULL!	63	0	50	50	2
TRF	1011	5	1	1	11	M	6	61	87	1	53	62	1	58	79	2	56	73	1	57	76	2	50	50	1	53	62	3	55	69	8	59	81	4	54	65	17	51	54	0	#NULL!	12	2	#NULL!	47	0	50	50	3
TRF	1012	5	2	2	11	M	3	55	69	3	60	84	1	57	76	0	50	50	0	50	50	6	53	62	1	55	69	1	53	62	7	57	76	2	55	69	15	53	62	4	#NULL!	65	2	#NULL!	69	1	55	69	3
TRF	1013	5	2	2	11	M	0	50	50	2	57	76	1	57	76	0	50	50	0	50	50	3	51	54	1	55	69	0	50	50	3	50	50	1	52	58	7	48	42	0	#NULL!	19	3	#NULL!	75	0	50	50	0
TRF	1014	5	2	2	10	M	1	51	54	2	57	76	2	62	89	0	50	50	1	57	76	6	53	62	0	50	50	5	61	87	5	54	65	5	59	81	17	54	65	2	#NULL!	53	4	#NULL!	79	0	50	50	1
TRF	1015	5	2	2	10	M	1	51	54	1	53	62	0	50	50	1	54	65	0	50	50	1	50	50	0	50	50	3	58	79	2	47	38	3	57	76	7	48	42	0	#NULL!	19	1	#NULL!	58	0	50	50	1
TRF	1016	5	2	2	11	M	5	59	81	2	57	76	0	50	50	2	58	79	0	50	50	6	53	62	1	55	69	0	50	50	7	57	76	1	52	58	16	54	65	3	#NULL!	60	3	#NULL!	75	1	55	69	3
TRF	1017	5	2	2	12	M	3	56	73	0	50	50	0	50	50	2	61	87	0	50	50	2	51	54	0	50	50	4	60	84	3	52	58	4	58	79	11	53	62	1	#NULL!	48	1	#NULL!	67	1	55	69	0
TRF	1018	5	1	1	11	M	3	55	69	0	50	50	0	50	50	2	56	73	0	50	50	8	51	54	0	50	50	2	53	62	3	51	54	2	51	54	16	50	50	5	#NULL!	56	3	#NULL!	52	0	50	50	1
TRF	1019	5	1	1	11	M	2	52	58	0	50	50	0	50	50	2	56	73	0	50	50	4	50	50	0	50	50	2	53	62	2	48	42	2	51	54	10	47	38	0	#NULL!	12	4	#NULL!	57	0	50	50	1
TRF	1020	5	1	1	9	M	2	52	58	0	50	50	1	58	79	4	62	89	1	57	76	13	54	65	0	50	50	15	65	93	3	51	54	15	62	89	37	58	79	2	#NULL!	38	11	#NULL!	85	0	50	50	1
TRF	1021	6	2	2	14	M	2	54	65	0	50	50	0	50	50	1	57	76	0	50	50	1	50	50	0	50	50	2	57	76	2	50	50	2	54	65	6	49	46	1	#NULL!	48	0	#NULL!	30	0	50	50	1
TRF	1022	6	2	2	11	M	8	64	92	3	60	84	8	74	99	6	67	96	3	65	93	10	57	76	2	59	81	8	64	92	19	68	97	10	64	92	50	65	93	7	#NULL!	77	3	#NULL!	75	3	63	90	4
TRF	1023	6	2	2	13	M	11	69	97	4	61	87	6	72	99	5	66	95	1	57	76	12	60	84	3	62	89	6	62	89	21	72	99	9	62	89	48	66	95	9	#NULL!	84	3	#NULL!	81	6	67	96	5
TRF	1024	6	1	1	14	M	2	54	65	3	59	81	0	50	50	2	59	81	2	60	84	5	50	50	1	53	62	5	59	81	5	56	73	6	57	76	20	53	62	4	#NULL!	50	1	#NULL!	47	2	55	69	0
TRF	1025	6	1	1	13	M	2	54	65	2	56	73	0	50	50	0	50	50	0	50	50	6	50	50	0	50	50	0	50	50	4	54	65	0	42	21	10	49	46	6	#NULL!	57	0	#NULL!	21	1	52	58	0
TRF	1026	6	1	1	11	M	7	64	92	5	64	92	3	65	93	2	56	73	1	57	76	5	50	50	2	56	73	4	56	73	15	68	97	6	56	73	30	56	73	4	#NULL!	51	1	#NULL!	39	2	57	76	3
TRF	1027	6	2	2	13	M	3	56	73	2	56	73	0	50	50	3	62	89	0	50	50	11	59	81	3	62	89	13	67	96	5	56	73	16	67	96	36	62	89	4	#NULL!	68	7	#NULL!	92	1	55	69	1
TRF	1028	6	2	2	12	M	4	59	81	4	61	87	0	50	50	2	61	87	1	57	76	12	60	84	2	59	81	12	67	96	8	59	81	14	65	93	38	63	90	6	#NULL!	75	6	#NULL!	90	2	59	81	2
TRF	1029	6	2	2	12	M	3	56	73	0	50	50	0	50	50	3	62	89	1	57	76	12	60	84	2	59	81	6	62	89	3	52	58	8	62	89	27	59	81	5	#NULL!	72	7	#NULL!	92	0	50	50	2
TRF	1030	6	1	1	11	M	2	52	58	0	50	50	0	50	50	1	53	62	0	50	50	10	52	58	2	56	73	4	56	73	2	48	42	6	56	73	19	52	58	7	#NULL!	63	3	#NULL!	52	0	50	50	0
TRF	1031	6	1	1	14	M	3	57	76	0	50	50	0	50	50	1	55	69	0	50	50	2	50	50	1	53	62	5	59	81	3	52	58	6	57	76	13	50	50	1	#NULL!	33	1	#NULL!	47	0	50	50	0
TRF	1032	6	1	1	15	M	5	61	87	1	52	58	0	50	50	1	55	69	0	50	50	8	51	54	3	58	79	7	61	87	6	57	76	10	60	84	25	54	65	5	#NULL!	54	3	#NULL!	62	2	55	69	0
TRF	1033	7	2	2	13	M	3	56	73	1	52	58	6	72	99	0	50	50	4	67	96	4	53	62	0	50	50	5	61	87	10	62	89	5	59	81	25	59	81	2	#NULL!	59	2	#NULL!	77	0	50	50	1
TRF	1034	7	2	2	14	M	8	65	93	3	59	81	4	68	97	6	68	97	6	71	99	13	60	84	5	66	95	8	64	92	15	67	96	13	65	93	59	67	96	6	#NULL!	75	7	#NULL!	92	3	61	87	5
TRF	1035	7	2	2	16	M	11	69	97	2	56	73	7	75	99	6	68	97	3	65	93	15	62	89	8	70	98	9	65	93	20	71	99	17	67	96	63	68	97	9	#NULL!	84	6	#NULL!	90	4	64	92	6
TRF	1036	7	1	1	14	M	3	57	76	1	52	58	6	70	98	0	50	50	4	66	95	10	52	58	1	53	62	7	61	87	10	61	87	8	59	81	35	57	76	5	#NULL!	54	5	#NULL!	71	2	55	69	2
TRF	1037	7	1	1	11	M	10	69	97	12	85	99	12	85	99	8	70	98	7	72	99	15	55	69	6	66	95	6	59	81	34	83	99	12	60	84	80	70	98	9	#NULL!	68	6	#NULL!	68	12	80	99	4
TRF	1038	7	1	1	15	M	2	54	65	5	62	89	3	65	93	4	64	92	5	68	97	13	54	65	3	58	79	6	60	84	10	61	87	9	59	81	42	59	81	6	#NULL!	57	7	#NULL!	77	2	55	69	2
TRF	1039	7	2	2	13	M	1	51	54	1	52	58	0	50	50	0	50	50	0	50	50	4	53	62	0	50	50	2	57	76	2	50	50	2	54	65	8	51	54	4	#NULL!	68	0	#NULL!	30	1	55	69	1
TRF	1040	7	2	2	13	M	8	65	93	3	59	81	5	70	98	1	57	76	2	62	89	12	60	84	2	59	81	7	63	90	16	68	97	9	62	89	41	64	92	10	#NULL!	87	2	#NULL!	77	3	61	87	3
TRF	1041	7	2	2	14	M	8	65	93	2	56	73	2	64	92	3	62	89	2	62	89	6	55	69	1	55	69	6	62	89	12	64	92	7	61	87	31	61	87	3	#NULL!	64	3	#NULL!	81	1	55	69	4
TRF	1042	7	1	1	12	M	7	64	92	5	62	89	2	62	89	5	65	93	1	57	76	7	51	54	3	58	79	4	58	79	14	65	93	7	58	79	34	57	76	6	#NULL!	57	1	#NULL!	47	2	55	69	5
TRF	1043	7	1	1	13	M	6	63	90	3	59	81	2	62	89	6	67	96	4	66	95	17	56	73	2	56	73	10	63	90	11	62	89	12	61	87	51	62	89	9	#NULL!	67	8	#NULL!	79	3	58	79	4
TRF	1044	7	1	1	13	M	7	64	92	2	56	73	1	58	79	2	59	81	4	66	95	3	50	50	2	56	73	2	54	65	10	61	87	4	55	69	23	54	65	2	#NULL!	40	1	#NULL!	47	1	52	58	4
TRF	1045	8	2	2	13	M	0	50	50	0	50	50	0	50	50	1	57	76	0	50	50	0	50	50	0	50	50	0	50	50	0	39	14	0	43	24	1	41	18	0	#NULL!	21	0	#NULL!	30	0	50	50	0
TRF	1046	8	2	2	14	M	0	50	50	0	50	50	0	50	50	0	50	50	0	50	50	0	50	50	0	50	50	0	50	50	0	39	14	0	43	24	0	35	7	0	#NULL!	21	0	#NULL!	30	0	50	50	0
TRF	1047	8	2	2	14	M	0	50	50	0	50	50	0	50	50	1	57	76	0	50	50	0	50	50	0	50	50	1	55	69	0	39	14	1	51	54	2	44	28	0	#NULL!	21	0	#NULL!	30	0	50	50	0
TRF	1048	8	1	1	13	M	0	50	50	1	52	58	0	50	50	0	50	50	0	50	50	0	50	50	0	50	50	1	52	58	1	46	34	1	49	46	2	41	18	0	#NULL!	14	0	#NULL!	21	0	50	50	0
TRF	1049	8	1	1	14	M	0	50	50	1	52	58	0	50	50	0	50	50	0	50	50	1	50	50	0	50	50	1	52	58	1	46	34	1	49	46	3	43	24	1	#NULL!	33	0	#NULL!	21	1	52	58	0
TRF	1050	8	1	1	15	M	0	50	50	0	50	50	0	50	50	0	50	50	0	50	50	2	50	50	0	50	50	0	50	50	0	39	14	0	42	21	2	41	18	2	#NULL!	40	0	#NULL!	21	1	52	58	0
TRF	1051	8	2	2	14	M	7	63	90	4	61	87	1	57	76	1	57	76	0	50	50	3	52	58	1	55	69	2	57	76	12	64	92	3	56	73	19	57	76	3	#NULL!	64	0	#NULL!	30	1	55	69	3
TRF	1052	8	2	2	15	M	5	61	87	3	59	81	0	50	50	1	57	76	1	57	76	6	55	69	2	59	81	4	60	84	8	59	81	6	60	84	22	58	79	6	#NULL!	75	0	#NULL!	30	0	50	50	1
TRF	1053	8	2	2	15	M	3	55	69	4	62	89	0	50	50	2	58	79	1	57	76	8	55	69	3	63	90	5	61	87	7	57	76	8	62	89	27	58	79	8	#NULL!	80	0	#NULL!	25	2	60	84	1
TRF	1054	8	1	1	13	M	5	61	87	3	59	81	0	50	50	0	50	50	1	57	76	3	50	50	2	56	73	1	52	58	8	59	81	3	54	65	15	51	54	3	#NULL!	46	0	#NULL!	21	1	52	58	3
TRF	1055	8	1	1	15	M	4	59	81	3	59	81	0	50	50	4	64	92	1	57	76	8	51	54	2	56	73	5	59	81	7	58	79	7	58	79	28	55	69	7	#NULL!	60	1	#NULL!	47	2	55	69	2
TRF	1056	8	1	1	14	M	3	57	76	2	56	73	0	50	50	0	50	50	0	50	50	7	51	54	2	56	73	5	59	81	5	56	73	7	58	79	19	52	58	3	#NULL!	46	4	#NULL!	67	0	50	50	1
TRF	1057	9	2	2	16	M	1	51	54	1	52	58	0	50	50	0	50	50	0	50	50	0	50	50	0	50	50	0	50	50	2	50	50	0	43	24	2	44	28	0	#NULL!	21	0	#NULL!	30	0	50	50	1
TRF	1058	9	2	2	14	M	0	50	50	0	50	50	0	50	50	0	50	50	0	50	50	0	50	50	0	50	50	0	50	50	0	39	14	0	43	24	1	41	18	0	#NULL!	21	0	#NULL!	30	0	50	50	0
TRF	1059	9	2	2	15	M	1	51	54	0	50	50	0	50	50	0	50	50	0	50	50	1	50	50	1	55	69	0	50	50	1	46	34	1	51	54	4	47	38	1	#NULL!	48	0	#NULL!	30	0	50	50	0
TRF	1060	9	1	1	17	M	0	50	50	0	50	50	0	50	50	0	50	50	0	50	50	1	50	50	0	50	50	0	50	50	0	39	14	0	42	21	1	39	14	1	#NULL!	33	0	#NULL!	21	0	50	50	0
TRF	1061	9	1	1	18	M	0	50	50	0	50	50	0	50	50	0	50	50	0	50	50	4	50	50	1	53	62	1	52	58	0	39	14	2	52	58	6	46	34	4	#NULL!	50	0	#NULL!	21	1	52	58	0
TRF	1062	9	1	1	16	M	1	51	54	3	59	81	0	50	50	1	55	69	2	60	84	9	52	58	1	53	62	0	50	50	4	54	65	1	49	46	17	52	58	9	#NULL!	67	0	#NULL!	21	4	61	87	1
TRF	1063	9	2	2	14	M	4	59	81	1	52	58	0	50	50	0	50	50	0	50	50	5	54	65	2	59	81	0	50	50	5	56	73	2	54	65	12	53	62	4	#NULL!	68	1	#NULL!	67	0	50	50	2
TRF	1064	9	2	2	16	M	1	51	54	0	50	50	0	50	50	0	50	50	0	50	50	2	51	54	2	59	81	0	50	50	1	46	34	2	54	65	6	49	46	1	#NULL!	48	1	#NULL!	67	0	50	50	0
TRF	1065	9	2	2	16	M	4	59	81	2	56	73	0	50	50	2	61	87	0	50	50	4	53	62	0	50	50	1	55	69	6	57	76	1	51	54	13	54	65	3	#NULL!	64	1	#NULL!	67	0	50	50	2
TRF	1066	9	1	1	14	M	3	57	76	0	50	50	0	50	50	1	55	69	0	50	50	5	50	50	2	56	73	0	50	50	3	52	58	2	52	58	11	49	46	3	#NULL!	46	2	#NULL!	55	0	50	50	1
TRF	1067	9	1	1	15	M	4	59	81	0	50	50	0	50	50	0	50	50	1	57	76	2	50	50	1	53	62	1	52	58	4	54	65	2	52	58	11	49	46	2	#NULL!	40	0	#NULL!	21	0	50	50	1
TRF	1068	9	1	1	13	M	3	57	76	0	50	50	0	50	50	0	50	50	0	50	50	2	50	50	0	50	50	0	50	50	3	52	58	0	42	21	5	45	31	1	#NULL!	33	1	#NULL!	47	0	50	50	1
TRF	1069	10	2	2	15	M	1	51	54	1	52	58	0	50	50	0	50	50	0	50	50	2	51	54	0	50	50	0	50	50	2	50	50	0	43	24	4	47	38	1	#NULL!	48	1	#NULL!	67	1	55	69	0
TRF	1070	10	2	2	17	M	15	75	99	7	67	96	6	72	99	5	66	95	6	71	99	18	64	92	11	76	99	15	69	97	28	77	99	26	72	99	90	73	99	9	#NULL!	84	9	#NULL!	94	7	69	97	7
TRF	1071	10	2	2	14	M	8	65	93	3	59	81	7	75	99	3	62	89	5	69	97	7	56	73	4	64	92	3	59	81	18	70	98	7	61	87	45	65	93	4	#NULL!	68	3	#NULL!	81	3	61	87	6
TRF	1072	10	1	1	17	M	9	68	97	7	65	93	8	75	99	5	65	93	4	66	95	10	52	58	7	65	93	12	64	92	24	73	99	19	65	93	67	65	93	4	#NULL!	50	6	#NULL!	74	5	62	89	3
TRF	1073	10	1	1	17	M	7	64	92	6	63	90	8	75	99	7	68	97	7	72	99	17	56	73	7	65	93	14	66	95	21	71	99	21	66	95	78	69	97	9	#NULL!	67	8	#NULL!	79	6	64	92	5
TRF	1074	10	1	1	17	M	11	71	99	5	62	89	6	70	98	9	70	98	9	76	99	17	56	73	8	67	96	12	64	92	22	71	99	20	66	95	83	69	97	11	#NULL!	72	6	#NULL!	74	4	61	87	7
TRF	1075	10	2	2	16	M	8	65	93	3	59	81	0	50	50	3	62	89	0	50	50	3	52	58	0	50	50	0	50	50	11	63	90	0	43	24	17	56	73	3	#NULL!	64	0	#NULL!	30	0	50	50	5
TRF	1076	10	2	2	16	M	2	54	65	0	50	50	0	50	50	0	50	50	1	57	76	1	50	50	0	50	50	2	57	76	2	50	50	2	54	65	7	50	50	1	#NULL!	48	0	#NULL!	30	0	50	50	0
TRF	1077	10	2	2	16	M	3	56	73	2	56	73	1	57	76	0	50	50	0	50	50	0	50	50	0	50	50	3	59	81	6	57	76	3	56	73	9	51	54	0	#NULL!	21	0	#NULL!	30	1	55	69	1
TRF	1078	10	1	1	16	M	1	51	54	0	50	50	1	58	79	3	62	89	0	50	50	6	50	50	1	53	62	0	50	50	2	50	50	1	49	46	13	50	50	4	#NULL!	50	2	#NULL!	55	0	50	50	1
TRF	1079	10	1	1	17	M	3	57	76	3	59	81	0	50	50	3	62	89	0	50	50	7	51	54	0	50	50	6	60	84	6	57	76	6	57	76	22	53	62	4	#NULL!	50	3	#NULL!	62	2	55	69	1
TRF	1080	10	1	1	15	M	2	54	65	0	50	50	0	50	50	0	50	50	0	50	50	0	50	50	0	50	50	2	54	65	2	50	50	2	52	58	4	44	28	0	#NULL!	14	0	#NULL!	21	0	50	50	0
TRF	1081	1	2	2	6	F	0	50	50	0	50	50	0	50	50	0	50	50	0	50	50	0	50	50	0	50	50	0	50	50	0	37	10	0	43	24	0	33	5	0	#NULL!	19	0	#NULL!	25	0	50	50	0
TRF	1082	1	2	2	8	F	0	50	50	0	50	50	0	50	50	0	50	50	0	50	50	0	50	50	0	50	50	0	50	50	0	37	10	0	43	24	0	33	5	0	#NULL!	19	0	#NULL!	25	0	50	50	0
TRF	1083	1	2	2	7	F	0	50	50	0	50	50	0	50	50	0	50	50	0	50	50	0	50	50	0	50	50	0	50	50	0	37	10	0	43	24	0	33	5	0	#NULL!	19	0	#NULL!	25	0	50	50	0
TRF	1084	1	1	1	7	F	0	50	50	0	50	50	0	50	50	0	50	50	0	50	50	0	50	50	0	50	50	0	50	50	0	38	12	0	41	18	0	32	4	0	#NULL!	12	0	#NULL!	17	0	50	50	0
TRF	1085	1	1	1	7	F	0	50	50	0	50	50	0	50	50	1	53	62	0	50	50	6	50	50	2	56	73	4	56	73	0	38	12	6	56	73	13	49	46	0	#NULL!	12	6	#NULL!	68	0	50	50	1
TRF	1086	1	1	1	9	F	0	50	50	0	50	50	0	50	50	0	50	50	0	50	50	0	50	50	0	50	50	0	50	50	0	38	12	0	41	18	0	32	4	0	#NULL!	12	0	#NULL!	17	0	50	50	0
TRF	1087	1	2	2	9	F	0	50	50	0	50	50	2	62	89	0	50	50	0	50	50	0	50	50	0	50	50	0	50	50	2	47	38	0	43	24	2	42	21	0	#NULL!	19	0	#NULL!	25	0	50	50	0
TRF	1088	1	2	2	7	F	0	50	50	0	50	50	4	67	96	0	50	50	0	50	50	1	50	50	0	50	50	0	50	50	4	52	58	0	43	24	5	46	34	1	#NULL!	44	0	#NULL!	25	0	50	50	0
TRF	1089	1	2	2	8	F	0	50	50	0	50	50	0	50	50	0	50	50	0	50	50	0	50	50	0	50	50	0	50	50	0	37	10	0	43	24	0	33	5	0	#NULL!	19	0	#NULL!	25	0	50	50	0
TRF	1090	1	1	1	9	F	0	50	50	0	50	50	2	62	89	0	50	50	0	50	50	0	50	50	0	50	50	0	50	50	2	48	42	0	41	18	2	38	12	0	#NULL!	12	0	#NULL!	17	0	50	50	0
TRF	1091	1	1	1	7	F	0	50	50	0	50	50	2	62	89	2	56	73	0	50	50	2	50	50	0	50	50	0	50	50	2	48	42	0	41	18	6	44	28	2	#NULL!	38	0	#NULL!	17	0	50	50	1
TRF	1092	1	1	1	8	F	3	55	69	1	53	62	3	65	93	1	53	62	1	57	76	10	52	58	0	50	50	5	58	79	7	58	79	5	55	69	25	54	65	6	#NULL!	59	4	#NULL!	57	0	50	50	2
TRF	1093	2	2	2	11	M	0	50	50	0	50	50	0	50	50	0	50	50	0	50	50	0	50	50	0	50	50	0	50	50	0	37	10	0	43	24	0	33	5	0	#NULL!	19	0	#NULL!	25	0	50	50	0
TRF	1094	2	2	2	8	M	0	50	50	0	50	50	0	50	50	0	50	50	0	50	50	0	50	50	0	50	50	0	50	50	0	37	10	0	43	24	0	33	5	0	#NULL!	19	0	#NULL!	25	0	50	50	0
TRF	1095	2	2	2	7	F	0	50	50	0	50	50	0	50	50	0	50	50	0	50	50	0	50	50	0	50	50	0	50	50	0	37	10	0	43	24	0	33	5	0	#NULL!	19	0	#NULL!	25	0	50	50	0
TRF	1096	2	1	1	8	F	0	50	50	0	50	50	0	50	50	0	50	50	0	50	50	0	50	50	0	50	50	0	50	50	0	38	12	0	41	18	0	32	4	0	#NULL!	12	0	#NULL!	17	0	50	50	0
TRF	1097	2	1	1	7	F	0	50	50	0	50	50	0	50	50	0	50	50	0	50	50	0	50	50	0	50	50	0	50	50	0	38	12	0	41	18	0	32	4	0	#NULL!	12	0	#NULL!	17	0	50	50	0
TRF	1098	2	1	1	7	F	0	50	50	2	57	76	0	50	50	3	59	81	0	50	50	14	54	65	2	56	73	4	56	73	2	48	42	6	56	73	25	54	65	12	#NULL!	78	2	#NULL!	47	4	63	90	1
TRF	1099	2	2	2	8	M	4	57	76	1	53	62	0	50	50	4	62	89	3	65	93	1	50	50	1	55	69	4	60	84	5	54	65	5	59	81	20	56	73	1	#NULL!	44	0	#NULL!	25	0	50	50	5
TRF	1100	2	2	2	8	M	3	55	69	3	60	84	1	57	76	3	61	87	3	65	93	6	53	62	2	59	81	7	63	90	7	57	76	9	63	90	28	58	79	3	#NULL!	60	3	#NULL!	75	4	65	93	1
TRF	1101	2	2	2	8	M	6	61	87	2	57	76	5	68	97	6	67	96	4	67	96	11	57	76	6	69	97	7	63	90	13	64	92	13	66	95	50	65	93	5	#NULL!	69	6	#NULL!	85	0	50	50	4
TRF	1102	2	1	1	9	M	1	51	54	1	53	62	2	62	89	4	62	89	2	60	84	18	57	76	5	64	92	14	65	93	4	53	62	19	65	93	51	62	89	10	#NULL!	72	8	#NULL!	75	1	54	65	2
TRF	1103	2	1	1	9	M	2	52	58	2	57	76	2	62	89	7	68	97	0	50	50	19	58	79	8	69	97	20	69	97	6	56	73	28	70	98	61	64	92	10	#NULL!	72	9	#NULL!	78	2	57	76	3
TRF	1104	2	1	1	9	M	3	55	69	1	53	62	2	62	89	3	59	81	1	57	76	17	56	73	4	62	89	12	64	92	6	56	73	16	63	90	45	60	84	10	#NULL!	72	7	#NULL!	72	0	50	50	1
TRF	1105	3	2	2	8	M	2	53	62	0	50	50	0	50	50	2	58	79	0	50	50	4	52	58	1	55	69	3	58	79	2	47	38	4	58	79	12	52	58	2	#NULL!	53	2	#NULL!	69	0	50	50	1
TRF	1106	3	2	2	9	M	3	55	69	2	57	76	0	50	50	1	54	65	0	50	50	0	50	50	0	50	50	0	50	50	5	54	65	0	43	24	6	47	38	0	#NULL!	19	0	#NULL!	25	0	50	50	2
TRF	1107	3	1	1	9	M	2	52	58	1	53	62	0	50	50	1	53	62	0	50	50	5	50	50	1	53	62	0	50	50	3	51	54	1	48	42	10	47	38	4	#NULL!	51	1	#NULL!	39	1	54	65	1
TRF	1108	3	1	1	9	M	1	51	54	2	57	76	0	50	50	1	53	62	0	50	50	1	50	50	1	53	62	1	51	54	3	51	54	2	51	54	7	45	31	1	#NULL!	29	0	#NULL!	17	0	50	50	0
TRF	1109	3	1	1	12	M	1	51	54	2	56	73	1	58	79	0	50	50	0	50	50	1	50	50	0	50	50	0	50	50	4	54	65	0	42	21	5	45	31	1	#NULL!	33	0	#NULL!	21	0	50	50	1
TRF	1110	3	1	1	10	M	0	50	50	0	50	50	0	50	50	0	50	50	0	50	50	3	50	50	0	50	50	0	50	50	0	38	12	0	41	18	3	40	16	2	#NULL!	38	1	#NULL!	39	1	54	65	0
TRF	1111	3	2	2	11	F	5	59	81	0	50	50	1	57	76	1	54	65	0	50	50	0	50	50	0	50	50	0	50	50	6	55	69	0	43	24	8	49	46	0	#NULL!	19	0	#NULL!	25	1	55	69	2
TRF	1112	3	2	2	9	F	4	57	76	0	50	50	1	57	76	1	54	65	0	50	50	0	50	50	0	50	50	0	50	50	5	54	65	0	43	24	7	48	42	0	#NULL!	19	0	#NULL!	25	1	55	69	1
TRF	1113	3	2	2	11	F	5	59	81	0	50	50	1	57	76	1	54	65	0	50	50	1	50	50	0	50	50	0	50	50	6	55	69	0	43	24	10	50	50	0	#NULL!	19	1	#NULL!	58	0	50	50	1
TRF	1114	3	1	1	10	F	5	59	81	2	57	76	0	50	50	2	56	73	3	64	92	4	50	50	0	50	50	5	58	79	7	58	79	5	55	69	21	52	58	2	#NULL!	38	2	#NULL!	47	0	50	50	3
TRF	1115	3	1	1	11	F	0	50	50	3	60	84	1	58	79	5	64	92	0	50	50	5	50	50	1	53	62	7	60	84	4	53	62	8	58	79	23	53	62	3	#NULL!	45	2	#NULL!	47	2	57	76	1
TRF	1116	3	1	1	10	F	2	52	58	3	60	84	0	50	50	6	67	96	0	50	50	9	51	54	0	50	50	4	56	73	5	55	69	4	54	65	25	54	65	9	#NULL!	68	0	#NULL!	17	1	54	65	1
TRF	1117	4	2	2	10	M	0	50	50	0	50	50	0	50	50	0	50	50	0	50	50	0	50	50	0	50	50	0	50	50	0	37	10	0	43	24	0	33	5	0	#NULL!	19	0	#NULL!	25	0	50	50	0
TRF	1118	4	2	2	9	M	0	50	50	0	50	50	0	50	50	0	50	50	0	50	50	0	50	50	0	50	50	0	50	50	0	37	10	0	43	24	0	33	5	0	#NULL!	19	0	#NULL!	25	0	50	50	0
TRF	1119	4	2	2	10	M	0	50	50	0	50	50	0	50	50	0	50	50	0	50	50	0	50	50	0	50	50	0	50	50	0	37	10	0	43	24	0	33	5	0	#NULL!	19	0	#NULL!	25	0	50	50	0
TRF	1120	4	1	1	13	M	0	50	50	0	50	50	0	50	50	0	50	50	0	50	50	0	50	50	0	50	50	0	50	50	0	39	14	0	42	21	0	33	5	0	#NULL!	14	0	#NULL!	21	0	50	50	0
TRF	1121	4	1	1	11	M	0	50	50	0	50	50	0	50	50	0	50	50	0	50	50	0	50	50	0	50	50	0	50	50	0	38	12	0	41	18	0	32	4	0	#NULL!	12	0	#NULL!	17	0	50	50	0
TRF	1122	4	1	1	12	M	0	50	50	0	50	50	0	50	50	0	50	50	0	50	50	0	50	50	0	50	50	0	50	50	0	39	14	0	42	21	0	33	5	0	#NULL!	14	0	#NULL!	21	0	50	50	0
TRF	1123	4	2	2	8	M	5	59	81	1	53	62	0	50	50	1	54	65	2	63	90	5	53	62	0	50	50	3	58	79	6	55	69	3	57	76	17	54	65	2	#NULL!	53	3	#NULL!	75	0	50	50	2
TRF	1124	4	2	2	10	M	4	57	76	3	60	84	1	57	76	2	58	79	2	63	90	2	50	50	3	63	90	2	56	73	8	58	79	5	59	81	20	56	73	1	#NULL!	44	1	#NULL!	58	0	50	50	2
TRF	1125	4	2	2	11	M	0	50	50	0	50	50	0	50	50	0	50	50	0	50	50	1	50	50	0	50	50	2	56	73	0	37	10	2	55	69	4	45	31	0	#NULL!	19	1	#NULL!	58	0	50	50	0
TRF	1126	4	1	1	11	M	8	66	95	1	53	62	6	70	98	4	62	89	2	60	84	13	54	65	6	66	95	9	61	87	15	68	97	15	62	89	51	62	89	7	#NULL!	63	6	#NULL!	68	4	63	90	3
TRF	1127	4	1	1	11	M	1	51	54	0	50	50	0	50	50	3	59	81	2	60	84	6	50	50	1	53	62	1	51	54	1	45	31	2	51	54	15	50	50	2	#NULL!	38	4	#NULL!	57	1	54	65	1
TRF	1128	4	1	1	11	M	8	66	95	2	57	76	5	69	97	6	67	96	6	70	98	9	51	54	6	66	95	8	60	84	15	68	97	14	62	89	55	62	89	5	#NULL!	56	4	#NULL!	57	3	60	84	4
TRF	1129	5	2	2	13	M	0	50	50	1	52	58	0	50	50	0	50	50	0	50	50	0	50	50	0	50	50	0	50	50	1	46	34	0	43	24	1	41	18	0	#NULL!	21	0	#NULL!	30	0	50	50	0
TRF	1130	5	2	2	12	M	0	50	50	0	50	50	0	50	50	0	50	50	0	50	50	1	50	50	0	50	50	0	50	50	0	39	14	0	43	24	1	41	18	1	#NULL!	48	0	#NULL!	30	0	50	50	0
TRF	1131	5	2	2	12	M	0	50	50	0	50	50	0	50	50	0	50	50	0	50	50	0	50	50	0	50	50	1	55	69	0	39	14	1	51	54	1	41	18	0	#NULL!	21	0	#NULL!	30	0	50	50	0
TRF	1132	5	1	1	12	M	0	50	50	0	50	50	0	50	50	0	50	50	0	50	50	0	50	50	0	50	50	0	50	50	0	39	14	0	42	21	0	33	5	0	#NULL!	14	0	#NULL!	21	0	50	50	0
TRF	1133	5	1	1	13	M	0	50	50	0	50	50	0	50	50	0	50	50	0	50	50	0	50	50	0	50	50	0	50	50	0	39	14	0	42	21	0	33	5	0	#NULL!	14	0	#NULL!	21	0	50	50	0
TRF	1134	5	1	1	12	M	0	50	50	0	50	50	0	50	50	0	50	50	0	50	50	0	50	50	0	50	50	0	50	50	0	39	14	0	42	21	0	33	5	0	#NULL!	14	0	#NULL!	21	0	50	50	0
TRF	1135	5	2	2	11	F	6	61	87	2	57	76	0	50	50	6	67	96	2	63	90	10	57	76	1	55	69	9	65	93	8	58	79	10	64	92	37	62	89	6	#NULL!	73	4	#NULL!	79	2	60	84	4
TRF	1136	5	2	2	13	F	10	68	97	4	61	87	6	72	99	1	57	76	2	62	89	4	53	62	1	55	69	4	60	84	20	71	99	5	59	81	33	61	87	4	#NULL!	68	0	#NULL!	30	6	67	96	2
TRF	1137	5	2	2	13	F	5	61	87	2	56	73	3	66	95	1	57	76	0	50	50	3	52	58	1	55	69	3	59	81	10	62	89	4	58	79	21	57	76	3	#NULL!	64	0	#NULL!	30	3	61	87	1
TRF	1138	5	1	1	13	F	4	59	81	0	50	50	2	62	89	2	59	81	0	50	50	5	50	50	1	53	62	1	52	58	6	57	76	2	52	58	15	51	54	4	#NULL!	50	1	#NULL!	47	0	50	50	3
TRF	1139	5	1	1	12	F	2	54	65	0	50	50	0	50	50	0	50	50	0	50	50	1	50	50	0	50	50	0	50	50	2	50	50	0	42	21	3	43	24	0	#NULL!	14	1	#NULL!	47	0	50	50	0
TRF	1140	5	1	1	12	F	2	54	65	0	50	50	0	50	50	0	50	50	0	50	50	1	50	50	0	50	50	0	50	50	2	50	50	0	42	21	3	43	24	0	#NULL!	14	1	#NULL!	47	0	50	50	0
TRF	1141	6	2	2	11	M	0	50	50	0	50	50	0	50	50	0	50	50	0	50	50	0	50	50	0	50	50	0	50	50	0	37	10	0	43	24	0	33	5	0	#NULL!	19	0	#NULL!	25	0	50	50	0
TRF	1142	6	2	2	11	M	0	50	50	0	50	50	0	50	50	0	50	50	0	50	50	0	50	50	0	50	50	0	50	50	0	37	10	0	43	24	0	33	5	0	#NULL!	19	0	#NULL!	25	0	50	50	0
TRF	1143	6	2	2	15	M	0	50	50	0	50	50	0	50	50	0	50	50	0	50	50	0	50	50	0	50	50	0	50	50	0	39	14	0	43	24	0	35	7	0	#NULL!	21	0	#NULL!	30	0	50	50	0
TRF	1144	6	1	1	12	M	0	50	50	0	50	50	0	50	50	0	50	50	0	50	50	0	50	50	0	50	50	0	50	50	0	39	14	0	42	21	0	33	5	0	#NULL!	14	0	#NULL!	21	0	50	50	0
TRF	1145	6	1	1	13	M	0	50	50	0	50	50	0	50	50	0	50	50	0	50	50	0	50	50	0	50	50	0	50	50	0	39	14	0	42	21	0	33	5	0	#NULL!	14	0	#NULL!	21	0	50	50	0
TRF	1146	6	1	1	14	M	0	50	50	0	50	50	0	50	50	1	55	69	2	60	84	1	50	50	0	50	50	0	50	50	0	39	14	0	42	21	4	44	28	0	#NULL!	14	1	#NULL!	47	0	50	50	0
TRF	1147	6	2	2	13	F	3	56	73	0	50	50	0	50	50	0	50	50	0	50	50	0	50	50	0	50	50	0	50	50	3	52	58	0	43	24	3	46	34	0	#NULL!	21	0	#NULL!	30	0	50	50	2
TRF	1148	6	2	2	13	F	5	61	87	1	52	58	0	50	50	0	50	50	0	50	50	2	51	54	0	50	50	0	50	50	6	57	76	0	43	24	8	51	54	1	#NULL!	48	1	#NULL!	67	1	55	69	2
TRF	1149	6	1	1	13	F	5	61	87	1	52	58	0	50	50	0	50	50	0	50	50	3	50	50	1	53	62	1	52	58	6	57	76	2	52	58	11	49	46	3	#NULL!	46	0	#NULL!	21	0	50	50	2
TRF	1150	6	1	1	13	F	7	64	92	2	56	73	0	50	50	0	50	50	0	50	50	7	51	54	0	50	50	1	52	58	9	60	84	1	49	46	18	52	58	7	#NULL!	60	0	#NULL!	21	2	55	69	4
TRF	1151	6	2	2	14	F	6	62	89	2	56	73	0	50	50	0	50	50	0	50	50	6	55	69	0	50	50	1	55	69	8	59	81	1	51	54	15	55	69	5	#NULL!	72	1	#NULL!	67	0	50	50	3
TRF	1152	6	1	1	14	F	3	57	76	0	50	50	0	50	50	0	50	50	0	50	50	0	50	50	0	50	50	2	54	65	3	52	58	2	52	58	5	45	31	0	#NULL!	14	0	#NULL!	21	0	50	50	1
TRF	1153	7	2	2	14	F	0	50	50	0	50	50	0	50	50	0	50	50	0	50	50	0	50	50	0	50	50	0	50	50	0	39	14	0	43	24	0	35	7	0	#NULL!	21	0	#NULL!	30	0	50	50	0
TRF	1154	7	2	2	15	F	0	50	50	0	50	50	0	50	50	0	50	50	0	50	50	0	50	50	0	50	50	0	50	50	0	39	14	0	43	24	0	35	7	0	#NULL!	21	0	#NULL!	30	0	50	50	0
TRF	1155	7	2	2	13	F	1	51	54	0	50	50	0	50	50	0	50	50	0	50	50	1	50	50	0	50	50	0	50	50	1	46	34	0	43	24	2	44	28	1	#NULL!	48	0	#NULL!	30	0	50	50	0
TRF	1156	7	1	1	10	F	0	50	50	0	50	50	0	50	50	0	50	50	0	50	50	2	50	50	0	50	50	0	50	50	0	38	12	0	41	18	2	38	12	1	#NULL!	29	1	#NULL!	39	0	50	50	0
TRF	1157	7	1	1	11	F	0	50	50	0	50	50	0	50	50	0	50	50	0	50	50	9	51	54	1	53	62	1	51	54	0	38	12	2	51	54	11	47	38	6	#NULL!	59	3	#NULL!	52	1	54	65	0
TRF	1158	7	1	1	14	F	0	50	50	0	50	50	0	50	50	0	50	50	0	50	50	1	50	50	0	50	50	0	50	50	0	39	14	0	42	21	1	39	14	1	#NULL!	33	0	#NULL!	21	0	50	50	0
TRF	1159	7	1	1	13	M	6	63	90	2	56	73	2	62	89	3	62	89	3	64	92	8	51	54	4	60	84	6	60	84	10	61	87	10	60	84	36	57	76	4	#NULL!	50	4	#NULL!	67	4	61	87	3
TRF	1160	7	2	2	12	M	5	61	87	0	50	50	2	64	92	3	62	89	5	69	97	5	54	65	2	59	81	4	60	84	7	58	79	6	60	84	29	60	84	4	#NULL!	68	1	#NULL!	67	1	55	69	2
TRF	1161	7	2	2	13	M	8	65	93	2	56	73	0	50	50	2	61	87	2	62	89	3	52	58	0	50	50	3	59	81	10	62	89	3	56	73	20	57	76	1	#NULL!	48	2	#NULL!	77	2	59	81	2
TRF	1162	7	1	1	16	M	5	61	87	5	62	89	0	50	50	9	70	98	1	57	76	31	65	93	10	69	97	25	76	99	10	61	87	35	74	99	90	70	98	18	#NULL!	90	13	#NULL!	91	4	61	87	3
TRF	1163	7	1	1	14	M	6	63	90	5	62	89	2	62	89	5	65	93	6	70	98	11	53	62	5	62	89	8	62	89	13	64	92	13	62	89	50	61	87	4	#NULL!	50	7	#NULL!	77	4	61	87	4
TRF	1164	7	1	1	13	M	9	68	97	4	61	87	1	58	79	3	62	89	6	70	98	8	51	54	1	53	62	2	54	65	14	65	93	3	54	65	35	57	76	5	#NULL!	54	3	#NULL!	62	3	58	79	6
TRF	1165	8	2	2	14	M	0	50	50	0	50	50	0	50	50	0	50	50	0	50	50	0	50	50	0	50	50	2	57	76	0	39	14	2	54	65	2	44	28	0	#NULL!	21	0	#NULL!	30	0	50	50	0
TRF	1166	8	2	2	14	M	0	50	50	0	50	50	0	50	50	0	50	50	1	57	76	0	50	50	0	50	50	0	50	50	0	39	14	0	43	24	1	41	18	0	#NULL!	21	0	#NULL!	30	0	50	50	0
TRF	1167	8	2	2	14	M	0	50	50	0	50	50	0	50	50	0	50	50	0	50	50	0	50	50	0	50	50	0	50	50	0	39	14	0	43	24	0	35	7	0	#NULL!	21	0	#NULL!	30	0	50	50	0
TRF	1168	8	1	1	15	M	0	50	50	0	50	50	0	50	50	0	50	50	0	50	50	3	50	50	0	50	50	0	50	50	0	39	14	0	42	21	3	43	24	3	#NULL!	46	0	#NULL!	21	0	50	50	0
TRF	1169	8	1	1	14	M	1	51	54	0	50	50	0	50	50	1	55	69	0	50	50	1	50	50	0	50	50	1	52	58	1	46	34	1	49	46	4	44	28	1	#NULL!	33	0	#NULL!	21	0	50	50	0
TRF	1170	8	1	1	14	M	4	59	81	1	52	58	0	50	50	2	59	81	0	50	50	7	51	54	1	53	62	0	50	50	5	56	73	1	49	46	15	51	54	7	#NULL!	60	0	#NULL!	21	2	55	69	1
TRF	1171	8	1	1	15	M	2	54	65	0	50	50	0	50	50	2	59	81	1	57	76	6	50	50	1	53	62	2	54	65	2	50	50	3	54	65	14	51	54	6	#NULL!	57	0	#NULL!	21	0	50	50	2
TRF	1172	8	1	1	15	M	1	51	54	0	50	50	0	50	50	0	50	50	1	57	76	6	50	50	0	50	50	2	54	65	1	46	34	2	52	58	11	49	46	2	#NULL!	40	4	#NULL!	67	1	52	58	1
TRF	1173	8	1	1	14	M	1	51	54	2	56	73	0	50	50	3	62	89	2	60	84	5	50	50	1	53	62	0	50	50	3	52	58	1	49	46	14	51	54	4	#NULL!	50	1	#NULL!	47	2	55	69	1
TRF	1174	8	2	2	15	M	6	62	89	4	61	87	2	64	92	3	62	89	3	65	93	12	60	84	4	64	92	8	64	92	12	64	92	12	65	93	48	66	95	8	#NULL!	81	4	#NULL!	84	2	59	81	1
TRF	1175	8	2	2	14	M	4	59	81	1	52	58	3	66	95	2	61	87	5	69	97	8	57	76	4	64	92	5	61	87	8	59	81	9	62	89	34	62	89	5	#NULL!	72	3	#NULL!	81	5	66	95	0
TRF	1176	8	2	2	14	M	6	62	89	2	56	73	1	57	76	3	62	89	3	65	93	9	58	79	0	50	50	3	59	81	9	60	84	3	56	73	28	60	84	6	#NULL!	75	3	#NULL!	81	3	61	87	4
TRF	1177	9	2	2	15	M	3	56	73	1	52	58	2	64	92	1	57	76	1	57	76	1	50	50	1	55	69	1	55	69	6	57	76	2	54	65	12	53	62	0	#NULL!	21	1	#NULL!	67	0	50	50	1
TRF	1178	9	2	2	14	M	0	50	50	0	50	50	1	57	76	2	61	87	0	50	50	0	50	50	1	55	69	0	50	50	1	46	34	1	51	54	5	49	46	0	#NULL!	21	0	#NULL!	30	0	50	50	1
TRF	1179	9	2	2	14	M	1	51	54	0	50	50	2	64	92	1	57	76	1	57	76	1	50	50	1	55	69	1	55	69	3	52	58	2	54	65	9	51	54	0	#NULL!	21	1	#NULL!	67	0	50	50	0
TRF	1180	9	1	1	14	M	5	61	87	1	52	58	1	58	79	2	59	81	2	60	84	1	50	50	1	53	62	0	50	50	7	58	79	1	49	46	14	51	54	1	#NULL!	33	0	#NULL!	21	1	52	58	3
TRF	1181	9	1	1	15	M	4	59	81	1	52	58	1	58	79	2	59	81	2	60	84	1	50	50	1	53	62	0	50	50	6	57	76	1	49	46	13	50	50	1	#NULL!	33	0	#NULL!	21	1	52	58	3
TRF	1182	9	1	1	15	M	1	51	54	1	52	58	3	65	93	2	59	81	0	50	50	0	50	50	0	50	50	2	54	65	5	56	73	2	52	58	9	48	42	0	#NULL!	14	0	#NULL!	21	1	52	58	1
TRF	1183	9	2	2	15	M	12	70	98	6	66	95	4	68	97	7	70	98	5	69	97	3	52	58	1	55	69	2	57	76	22	73	99	3	56	73	41	64	92	3	#NULL!	64	0	#NULL!	30	4	64	92	7
TRF	1184	9	2	2	17	M	15	75	99	6	66	95	5	70	98	5	66	95	3	65	93	17	63	90	4	64	92	8	64	92	26	75	99	12	65	93	64	68	97	11	#NULL!	89	6	#NULL!	90	4	64	92	7
TRF	1185	9	2	2	15	M	1	51	54	1	52	58	1	57	76	2	61	87	3	65	93	3	52	58	0	50	50	1	55	69	3	52	58	1	51	54	12	53	62	3	#NULL!	64	0	#NULL!	30	1	55	69	0
TRF	1186	9	1	1	16	M	0	50	50	1	52	58	0	50	50	2	59	81	0	50	50	8	51	54	0	50	50	4	58	79	1	46	34	4	55	69	15	51	54	8	#NULL!	63	0	#NULL!	21	0	50	50	1
TRF	1187	9	1	1	17	M	9	68	97	0	50	50	5	69	97	3	62	89	1	57	76	2	50	50	1	53	62	4	58	79	14	65	93	5	56	73	25	54	65	2	#NULL!	40	0	#NULL!	21	0	50	50	3
TRF	1188	9	1	1	15	M	12	73	99	6	63	90	10	80	99	5	65	93	1	57	76	11	53	62	6	63	90	13	65	93	28	76	99	19	65	93	67	65	93	3	#NULL!	46	8	#NULL!	79	6	64	92	4
TRF	1189	10	2	2	16	M	0	50	50	0	50	50	0	50	50	0	50	50	0	50	50	0	50	50	0	50	50	0	50	50	0	39	14	0	43	24	0	35	7	0	#NULL!	21	0	#NULL!	30	0	50	50	0
TRF	1190	10	2	2	16	M	0	50	50	0	50	50	0	50	50	0	50	50	0	50	50	0	50	50	0	50	50	0	50	50	0	39	14	0	43	24	0	35	7	0	#NULL!	21	0	#NULL!	30	0	50	50	0
TRF	1191	10	1	1	16	M	1	51	54	0	50	50	0	50	50	0	50	50	0	50	50	3	50	50	0	50	50	1	52	58	1	46	34	1	49	46	5	45	31	3	#NULL!	46	0	#NULL!	21	1	52	58	0
TRF	1192	10	1	1	16	M	0	50	50	0	50	50	0	50	50	0	50	50	0	50	50	0	50	50	0	50	50	0	50	50	0	39	14	0	42	21	0	33	5	0	#NULL!	14	0	#NULL!	21	0	50	50	0
TRF	1193	10	1	1	16	M	0	50	50	0	50	50	1	58	79	0	50	50	0	50	50	1	50	50	0	50	50	0	50	50	1	46	34	0	42	21	2	41	18	0	#NULL!	14	1	#NULL!	47	0	50	50	0
TRF	1194	10	2	2	17	M	16	76	99	6	66	95	4	68	97	8	72	99	1	57	76	13	60	84	2	59	81	5	61	87	26	75	99	7	61	87	56	67	96	9	#NULL!	84	4	#NULL!	84	3	61	87	9
TRF	1195	10	2	2	16	M	11	69	97	5	63	90	8	77	99	1	57	76	1	57	76	13	60	84	1	55	69	5	61	87	24	74	99	6	60	84	46	65	93	11	#NULL!	89	2	#NULL!	77	5	66	95	4
TRF	1196	10	2	2	16	M	11	69	97	1	52	58	1	57	76	3	62	89	2	62	89	8	57	76	3	62	89	7	63	90	13	64	92	10	63	90	38	63	90	5	#NULL!	72	3	#NULL!	81	1	55	69	4
TRF	1197	10	1	1	17	M	10	70	98	12	79	99	10	80	99	3	62	89	8	74	99	14	55	69	2	56	73	3	56	73	32	79	99	5	56	73	69	66	95	11	#NULL!	72	3	#NULL!	62	6	64	92	4
TRF	1198	10	1	1	17	M	8	66	95	6	63	90	4	67	96	5	65	93	6	70	98	13	54	65	7	65	93	15	66	95	18	68	97	22	67	96	67	65	93	7	#NULL!	60	6	#NULL!	74	5	62	89	4
TRF	1199	10	1	1	16	M	11	71	99	3	59	81	6	70	98	2	59	81	1	57	76	5	50	50	4	60	84	8	62	89	20	70	98	12	61	87	45	60	84	4	#NULL!	50	1	#NULL!	47	0	50	50	6
TRF	1201	1	2	2	8	F	2	53	62	0	50	50	3	65	93	0	50	50	0	50	50	1	50	50	0	50	50	1	53	62	5	54	65	1	52	58	7	48	42	1	#NULL!	44	0	#NULL!	25	0	50	50	1
TRF	1202	1	1	1	8	F	1	51	54	0	50	50	0	50	50	2	56	73	0	50	50	2	50	50	2	56	73	1	51	54	1	45	31	3	53	62	9	46	34	0	#NULL!	12	2	#NULL!	47	0	50	50	1
TRF	1203	1	2	2	6	F	4	57	76	4	62	89	2	62	89	6	67	96	2	63	90	8	55	69	2	59	81	7	63	90	10	61	87	9	63	90	38	62	89	6	#NULL!	73	2	#NULL!	69	2	60	84	3
TRF	1204	1	1	1	7	F	1	51	54	0	50	50	2	62	89	1	53	62	0	50	50	4	50	50	0	50	50	1	51	54	3	51	54	1	48	42	11	47	38	3	#NULL!	45	1	#NULL!	39	0	50	50	2
TRF	1205	1	2	2	8	F	10	67	96	3	60	84	0	50	50	7	69	97	4	67	96	12	58	79	1	55	69	6	62	89	13	64	92	7	61	87	45	64	92	9	#NULL!	82	3	#NULL!	75	5	67	96	4
TRF	1206	1	1	1	7	F	2	52	58	0	50	50	1	58	79	1	53	62	0	50	50	1	50	50	0	50	50	2	53	62	3	51	54	2	51	54	9	46	34	1	#NULL!	29	0	#NULL!	17	0	50	50	2
TRF	1207	1	2	2	6	F	0	50	50	0	50	50	0	50	50	0	50	50	0	50	50	0	50	50	0	50	50	0	50	50	0	37	10	0	43	24	0	33	5	0	#NULL!	19	0	#NULL!	25	0	50	50	0
TRF	1208	1	2	2	7	F	0	50	50	0	50	50	0	50	50	0	50	50	0	50	50	0	50	50	0	50	50	0	50	50	0	37	10	0	43	24	0	33	5	0	#NULL!	19	0	#NULL!	25	0	50	50	0
TRF	1209	1	1	1	6	F	0	50	50	1	53	62	0	50	50	0	50	50	0	50	50	3	50	50	0	50	50	0	50	50	1	45	31	0	41	18	4	41	18	2	#NULL!	38	1	#NULL!	39	1	54	65	0
TRF	1210	1	1	1	7	F	0	50	50	0	50	50	0	50	50	0	50	50	0	50	50	0	50	50	0	50	50	0	50	50	0	38	12	0	41	18	0	32	4	0	#NULL!	12	0	#NULL!	17	0	50	50	0
TRF	1211	1	1	1	7	F	0	50	50	0	50	50	0	50	50	0	50	50	0	50	50	0	50	50	0	50	50	0	50	50	0	38	12	0	41	18	0	32	4	0	#NULL!	12	0	#NULL!	17	0	50	50	0
TRF	1212	1	2	2	6	F	0	50	50	0	50	50	0	50	50	0	50	50	0	50	50	0	50	50	0	50	50	0	50	50	0	37	10	0	43	24	0	33	5	0	#NULL!	19	0	#NULL!	25	0	50	50	0
TRF	1213	2	2	2	9	F	5	59	81	4	62	89	0	50	50	5	65	93	2	63	90	9	56	73	5	68	97	8	64	92	9	60	84	13	66	95	39	63	90	4	#NULL!	65	5	#NULL!	83	2	60	84	2
TRF	1214	2	1	1	10	F	8	66	95	4	63	90	1	58	79	5	64	92	3	64	92	11	52	58	4	62	89	6	59	81	13	66	95	10	59	81	43	60	84	7	#NULL!	63	4	#NULL!	57	4	63	90	3
TRF	1215	2	2	2	7	F	14	71	99	7	68	97	6	70	98	12	79	99	8	76	99	25	66	95	6	69	97	15	68	97	27	73	99	21	69	97	97	75	99	14	#NULL!	92	11	#NULL!	95	6	68	97	8
TRF	1216	2	1	1	10	F	1	51	54	5	64	92	1	58	79	6	67	96	4	66	95	16	56	73	7	68	97	11	63	90	7	58	79	18	64	92	52	62	89	5	#NULL!	56	11	#NULL!	85	4	63	90	1
TRF	1217	2	1	1	9	F	11	70	98	7	67	96	5	69	97	7	68	97	5	68	97	18	57	76	5	64	92	14	65	93	23	73	99	19	65	93	77	69	97	11	#NULL!	75	7	#NULL!	72	7	69	97	6
TRF	1218	2	2	2	10	F	7	62	89	3	60	84	2	62	89	7	69	97	0	50	50	7	54	65	5	68	97	4	60	84	12	63	90	9	63	90	37	62	89	7	#NULL!	77	0	#NULL!	25	3	63	90	3
TRF	1219	2	2	2	6	F	5	59	81	3	60	84	0	50	50	6	67	96	0	50	50	9	56	73	2	59	81	3	58	79	8	58	79	5	59	81	28	58	79	3	#NULL!	60	6	#NULL!	85	2	60	84	4
TRF	1220	2	1	1	11	F	4	57	76	0	50	50	0	50	50	5	64	92	3	64	92	14	54	65	7	68	97	9	61	87	4	53	62	16	63	90	44	60	84	5	#NULL!	56	9	#NULL!	78	0	50	50	4
TRF	1221	2	1	1	11	F	1	51	54	1	53	62	0	50	50	0	50	50	1	57	76	8	51	54	1	53	62	4	56	73	2	48	42	5	55	69	20	52	58	4	#NULL!	51	4	#NULL!	57	0	50	50	0
TRF	1222	2	2	2	6	F	0	50	50	1	53	62	0	50	50	5	65	93	2	63	90	6	53	62	0	50	50	5	61	87	1	44	28	5	59	81	21	56	73	2	#NULL!	53	4	#NULL!	79	1	55	69	2
TRF	1223	2	2	2	7	F	6	61	87	4	62	89	7	71	99	6	67	96	4	67	96	13	59	81	0	50	50	0	50	50	17	68	97	0	43	24	44	63	90	9	#NULL!	82	4	#NULL!	79	7	70	98	3
TRF	1224	2	1	1	10	F	0	50	50	0	50	50	2	62	89	0	50	50	0	50	50	0	50	50	0	50	50	0	50	50	2	48	42	0	41	18	4	41	18	0	#NULL!	12	0	#NULL!	17	0	50	50	0
TRF	1225	3	1	1	9	F	3	55	69	0	50	50	1	58	79	1	53	62	0	50	50	5	50	50	0	50	50	5	58	79	4	53	62	5	55	69	16	50	50	1	#NULL!	29	4	#NULL!	57	0	50	50	0
TRF	1226	3	2	2	8	F	2	53	62	2	57	76	3	65	93	1	54	65	0	50	50	2	50	50	0	50	50	5	61	87	7	57	76	5	59	81	15	53	62	1	#NULL!	44	1	#NULL!	58	0	50	50	1
TRF	1227	3	1	1	10	F	5	59	81	1	53	62	0	50	50	2	56	73	0	50	50	11	52	58	1	53	62	4	56	73	6	56	73	5	55	69	25	54	65	8	#NULL!	65	3	#NULL!	52	1	54	65	1
TRF	1228	3	2	2	9	F	4	57	76	0	50	50	1	57	76	1	54	65	1	57	76	5	53	62	0	50	50	4	60	84	5	54	65	4	58	79	17	54	65	2	#NULL!	53	3	#NULL!	75	0	50	50	1
TRF	1229	3	1	1	9	F	5	59	81	1	53	62	1	58	79	2	56	73	0	50	50	11	52	58	0	50	50	4	56	73	7	58	79	4	54	65	25	54	65	7	#NULL!	63	4	#NULL!	57	1	54	65	1
TRF	1230	3	2	2	9	F	4	57	76	0	50	50	0	50	50	0	50	50	1	57	76	10	57	76	0	50	50	4	60	84	4	52	58	4	58	79	20	56	73	6	#NULL!	73	4	#NULL!	79	0	50	50	0
TRF	1231	3	1	1	15	F	0	50	50	0	50	50	0	50	50	1	55	69	0	50	50	0	50	50	2	56	73	0	50	50	0	39	14	2	52	58	3	43	24	0	#NULL!	14	0	#NULL!	21	0	50	50	1
TRF	1232	3	2	2	8	F	0	50	50	1	53	62	0	50	50	0	50	50	0	50	50	0	50	50	1	55	69	0	50	50	1	44	28	1	52	58	2	42	21	0	#NULL!	19	0	#NULL!	25	0	50	50	0
TRF	1233	3	1	1	10	F	0	50	50	1	53	62	0	50	50	0	50	50	0	50	50	0	50	50	0	50	50	0	50	50	1	45	31	0	41	18	1	36	8	0	#NULL!	12	0	#NULL!	17	0	50	50	0
TRF	1234	3	2	2	11	F	3	55	69	0	50	50	0	50	50	0	50	50	0	50	50	4	52	58	3	63	90	0	50	50	3	50	50	3	57	76	10	50	50	4	#NULL!	65	0	#NULL!	25	0	50	50	2
TRF	1235	3	2	2	10	F	1	51	54	2	57	76	0	50	50	1	54	65	0	50	50	3	51	54	0	50	50	0	50	50	3	50	50	0	43	24	8	49	46	3	#NULL!	60	0	#NULL!	25	1	55	69	1
TRF	1236	3	1	1	11	F	3	55	69	0	50	50	2	62	89	1	53	62	2	60	84	9	51	54	2	56	73	0	50	50	5	55	69	2	51	54	19	52	58	6	#NULL!	59	3	#NULL!	52	1	54	65	1
TRF	1237	4	1	1	12	M	3	57	76	1	52	58	0	50	50	0	50	50	0	50	50	3	50	50	0	50	50	2	54	65	4	54	65	2	52	58	9	48	42	0	#NULL!	14	3	#NULL!	62	1	52	58	1
TRF	1238	4	1	1	9	M	4	57	76	4	63	90	0	50	50	2	56	73	0	50	50	17	56	73	3	59	81	3	55	69	8	59	81	6	56	73	34	57	76	10	#NULL!	72	7	#NULL!	72	2	57	76	1
TRF	1239	4	2	2	12	M	5	61	87	8	69	97	1	57	76	2	61	87	0	50	50	8	57	76	2	59	81	2	57	76	14	65	93	4	58	79	29	60	84	7	#NULL!	78	1	#NULL!	67	3	61	87	2
TRF	1240	4	2	2	12	F	4	59	81	0	50	50	1	57	76	1	57	76	0	50	50	8	57	76	2	59	81	5	61	87	5	56	73	7	61	87	22	58	79	1	#NULL!	48	7	#NULL!	92	0	50	50	4
TRF	1241	4	1	1	11	M	3	55	69	0	50	50	0	50	50	0	50	50	0	50	50	7	50	50	0	50	50	3	55	69	3	51	54	3	53	62	13	49	46	2	#NULL!	38	5	#NULL!	63	0	50	50	0
TRF	1242	4	2	2	12	M	2	54	65	1	52	58	0	50	50	0	50	50	0	50	50	8	57	76	1	55	69	0	50	50	3	52	58	1	51	54	13	54	65	6	#NULL!	75	2	#NULL!	77	2	59	81	0
TRF	1243	4	2	2	13	F	0	50	50	1	52	58	0	50	50	1	57	76	1	57	76	2	51	54	0	50	50	1	55	69	1	46	34	1	51	54	6	49	46	2	#NULL!	59	0	#NULL!	30	0	50	50	0
TRF	1244	4	1	1	15	F	5	61	87	2	56	73	0	50	50	4	64	92	0	50	50	1	50	50	2	56	73	5	59	81	7	58	79	7	58	79	19	52	58	0	#NULL!	14	1	#NULL!	47	0	50	50	1
TRF	1245	4	2	2	9	F	0	50	50	0	50	50	0	50	50	0	50	50	0	50	50	0	50	50	0	50	50	0	50	50	0	37	10	0	43	24	0	33	5	0	#NULL!	19	0	#NULL!	25	0	50	50	0
TRF	1246	4	1	1	10	F	4	57	76	7	67	96	2	62	89	0	50	50	2	60	84	16	56	73	6	66	95	2	53	62	13	66	95	8	58	79	43	60	84	16	#NULL!	88	0	#NULL!	17	5	65	93	4
TRF	1247	4	1	1	9	F	0	50	50	0	50	50	0	50	50	0	50	50	0	50	50	0	50	50	0	50	50	3	55	69	0	38	12	3	53	62	3	40	16	0	#NULL!	12	0	#NULL!	17	0	50	50	0
TRF	1248	4	2	2	12	F	0	50	50	0	50	50	0	50	50	0	50	50	0	50	50	0	50	50	0	50	50	0	50	50	0	39	14	0	43	24	0	35	7	0	#NULL!	21	0	#NULL!	30	0	50	50	0
TRF	1249	5	1	1	11	F	7	64	92	0	50	50	5	69	97	2	56	73	1	57	76	12	53	62	1	53	62	14	65	93	12	65	93	15	62	89	44	60	84	3	#NULL!	45	9	#NULL!	78	0	50	50	4
TRF	1250	5	1	1	14	F	6	63	90	6	63	90	4	67	96	4	64	92	2	60	84	15	55	69	3	58	79	8	62	89	16	66	95	11	61	87	49	61	87	11	#NULL!	72	4	#NULL!	67	4	61	87	4
TRF	1251	5	2	2	14	F	5	61	87	2	56	73	3	66	95	8	72	99	2	62	89	11	59	81	1	55	69	0	50	50	10	62	89	1	51	54	34	62	89	10	#NULL!	87	1	#NULL!	67	1	55	69	1
TRF	1252	5	1	1	12	F	4	59	81	1	52	58	1	58	79	2	59	81	0	50	50	5	50	50	2	56	73	3	56	73	6	57	76	5	56	73	19	52	58	2	#NULL!	40	3	#NULL!	62	1	52	58	1
TRF	1253	5	2	2	13	F	3	56	73	1	52	58	7	75	99	1	57	76	0	50	50	0	50	50	0	50	50	0	50	50	11	63	90	0	43	24	15	55	69	0	#NULL!	21	0	#NULL!	30	1	55	69	0
TRF	1254	5	2	2	13	F	10	68	97	11	79	99	4	68	97	11	78	99	7	73	99	33	74	99	6	67	96	16	69	97	25	75	99	22	69	97	101	77	99	24	#NULL!	100	9	#NULL!	94	8	70	98	7
TRF	1255	5	1	1	11	F	1	51	54	1	53	62	0	50	50	2	56	73	0	50	50	3	50	50	1	53	62	0	50	50	2	48	42	1	48	42	8	46	34	2	#NULL!	38	1	#NULL!	39	0	50	50	0
TRF	1256	5	1	1	12	F	3	57	76	3	59	81	0	50	50	2	59	81	0	50	50	4	50	50	2	56	73	0	50	50	6	57	76	2	52	58	15	51	54	2	#NULL!	40	2	#NULL!	55	1	52	58	1
TRF	1257	5	2	2	13	F	1	51	54	3	59	81	0	50	50	1	57	76	0	50	50	12	60	84	2	59	81	2	57	76	4	54	65	4	58	79	21	57	76	8	#NULL!	81	4	#NULL!	84	1	55	69	0
TRF	1258	5	2	2	12	F	9	67	96	5	63	90	1	57	76	2	61	87	2	62	89	4	53	62	1	55	69	2	57	76	15	67	96	3	56	73	26	59	81	4	#NULL!	68	0	#NULL!	30	4	64	92	4
TRF	1259	5	1	1	10	F	3	55	69	0	50	50	1	58	79	0	50	50	0	50	50	3	50	50	1	53	62	2	53	62	4	53	62	3	53	62	11	47	38	2	#NULL!	38	1	#NULL!	39	0	50	50	0
TRF	1260	5	2	2	15	F	5	61	87	0	50	50	4	68	97	1	57	76	1	57	76	1	50	50	1	55	69	3	59	81	9	60	84	4	58	79	17	56	73	0	#NULL!	21	1	#NULL!	67	0	50	50	2
TRF	1261	6	2	2	14	M	10	68	97	6	66	95	8	77	99	8	72	99	5	69	97	13	60	84	2	59	81	7	63	90	24	74	99	9	62	89	63	68	97	7	#NULL!	78	6	#NULL!	90	6	67	96	4
TRF	1262	6	1	1	14	M	10	70	98	5	62	89	4	67	96	4	64	92	2	60	84	15	55	69	2	56	73	6	60	84	19	69	97	8	59	81	50	61	87	8	#NULL!	63	7	#NULL!	77	3	58	79	5
TRF	1263	6	1	1	13	M	9	68	97	6	63	90	3	65	93	6	67	96	2	60	84	17	56	73	2	56	73	9	63	90	18	68	97	11	61	87	57	63	90	15	#NULL!	84	2	#NULL!	55	3	58	79	5
TRF	1264	6	2	2	12	M	12	70	98	6	66	95	2	64	92	8	72	99	1	57	76	20	66	95	2	59	81	4	60	84	20	71	99	6	60	84	57	67	96	13	#NULL!	92	7	#NULL!	92	6	67	96	5
TRF	1265	6	1	1	14	M	12	73	99	8	67	96	3	65	93	7	68	97	6	70	98	11	53	62	7	65	93	7	61	87	23	72	99	14	63	90	64	65	93	8	#NULL!	63	3	#NULL!	62	5	62	89	7
TRF	1266	6	2	2	12	M	12	70	98	5	63	90	0	50	50	5	66	95	1	57	76	9	58	79	2	59	81	10	65	93	17	69	97	12	65	93	44	64	92	3	#NULL!	64	6	#NULL!	90	4	64	92	5
TRF	1267	6	2	2	11	F	0	50	50	0	50	50	0	50	50	0	50	50	0	50	50	0	50	50	0	50	50	0	50	50	0	37	10	0	43	24	0	33	5	0	#NULL!	19	0	#NULL!	25	0	50	50	0
TRF	1268	6	2	2	16	F	2	54	65	0	50	50	0	50	50	0	50	50	0	50	50	4	53	62	1	55	69	0	50	50	2	50	50	1	51	54	7	50	50	4	#NULL!	68	0	#NULL!	30	0	50	50	0
TRF	1269	6	1	1	12	F	0	50	50	0	50	50	0	50	50	0	50	50	0	50	50	1	50	50	0	50	50	0	50	50	0	39	14	0	42	21	1	39	14	1	#NULL!	33	0	#NULL!	21	0	50	50	0
TRF	1270	6	1	1	13	F	1	51	54	0	50	50	0	50	50	0	50	50	0	50	50	1	50	50	0	50	50	0	50	50	1	46	34	0	42	21	2	41	18	1	#NULL!	33	0	#NULL!	21	0	50	50	0
TRF	1271	6	2	2	12	F	0	50	50	1	52	58	0	50	50	0	50	50	0	50	50	1	50	50	0	50	50	0	50	50	1	46	34	0	43	24	2	44	28	1	#NULL!	48	0	#NULL!	30	0	50	50	0
TRF	1272	6	1	1	14	F	1	51	54	0	50	50	0	50	50	0	50	50	0	50	50	2	50	50	0	50	50	0	50	50	1	46	34	0	42	21	3	43	24	1	#NULL!	33	1	#NULL!	47	0	50	50	0
TRF	1273	7	1	1	15	F	0	50	50	0	50	50	2	62	89	0	50	50	0	50	50	1	50	50	0	50	50	0	50	50	2	50	50	0	42	21	3	43	24	1	#NULL!	33	0	#NULL!	21	0	50	50	0
TRF	1274	7	2	2	14	F	0	50	50	0	50	50	0	50	50	0	50	50	0	50	50	1	50	50	1	55	69	3	59	81	0	39	14	4	58	79	5	49	46	1	#NULL!	48	0	#NULL!	30	0	50	50	0
TRF	1275	7	2	2	14	F	1	51	54	0	50	50	2	64	92	0	50	50	0	50	50	1	50	50	2	59	81	1	55	69	3	52	58	3	56	73	7	50	50	1	#NULL!	48	0	#NULL!	30	0	50	50	1
TRF	1276	7	1	1	14	F	0	50	50	0	50	50	0	50	50	0	50	50	0	50	50	8	51	54	2	56	73	3	56	73	0	39	14	5	56	73	13	50	50	4	#NULL!	50	4	#NULL!	67	0	50	50	0
TRF	1277	7	1	1	15	F	0	50	50	2	56	73	0	50	50	0	50	50	0	50	50	2	50	50	0	50	50	0	50	50	2	50	50	0	42	21	6	46	34	2	#NULL!	40	0	#NULL!	21	1	52	58	0
TRF	1278	7	2	2	15	F	2	54	65	0	50	50	2	64	92	0	50	50	0	50	50	5	54	65	1	55	69	1	55	69	4	54	65	2	54	65	13	54	65	5	#NULL!	72	0	#NULL!	30	0	50	50	1
TRF	1279	7	1	1	14	F	0	50	50	0	50	50	0	50	50	1	55	69	0	50	50	2	50	50	0	50	50	0	50	50	0	39	14	0	42	21	3	43	24	0	#NULL!	14	2	#NULL!	55	0	50	50	0
TRF	1280	7	2	2	12	F	0	50	50	0	50	50	0	50	50	0	50	50	0	50	50	0	50	50	0	50	50	0	50	50	0	39	14	0	43	24	0	35	7	0	#NULL!	21	0	#NULL!	30	0	50	50	0
TRF	1281	7	1	1	13	F	11	71	99	1	52	58	0	50	50	5	65	93	0	50	50	18	57	76	4	60	84	5	59	81	12	63	90	9	59	81	46	60	84	12	#NULL!	75	6	#NULL!	74	2	55	69	7
TRF	1282	7	2	2	13	F	0	50	50	0	50	50	0	50	50	0	50	50	0	50	50	1	50	50	0	50	50	0	50	50	0	39	14	0	43	24	1	41	18	1	#NULL!	48	0	#NULL!	30	0	50	50	0
TRF	1283	7	2	2	14	F	0	50	50	0	50	50	0	50	50	0	50	50	0	50	50	2	51	54	1	55	69	0	50	50	0	39	14	1	51	54	3	46	34	2	#NULL!	59	0	#NULL!	30	1	55	69	0
TRF	1284	7	1	1	13	F	2	54	65	0	50	50	0	50	50	0	50	50	0	50	50	1	50	50	0	50	50	2	54	65	2	50	50	2	52	58	5	45	31	0	#NULL!	14	1	#NULL!	47	0	50	50	0
TRF	1285	8	2	2	12	M	7	63	90	0	50	50	0	50	50	2	61	87	1	57	76	0	50	50	1	55	69	1	55	69	7	58	79	2	54	65	12	53	62	0	#NULL!	21	0	#NULL!	30	0	50	50	5
TRF	1286	8	2	2	11	M	6	61	87	2	57	76	3	65	93	2	58	79	1	57	76	0	50	50	1	55	69	1	53	62	11	62	89	2	55	69	16	54	65	0	#NULL!	19	0	#NULL!	25	1	55	69	3
TRF	1287	8	1	1	14	M	6	63	90	2	56	73	1	58	79	1	55	69	2	60	84	7	51	54	1	53	62	3	56	73	9	60	84	4	55	69	24	54	65	4	#NULL!	50	3	#NULL!	62	1	52	58	3
TRF	1288	8	1	1	13	M	5	61	87	2	56	73	1	58	79	2	59	81	1	57	76	1	50	50	2	56	73	2	54	65	8	59	81	4	55	69	17	52	58	1	#NULL!	33	0	#NULL!	21	1	52	58	2
TRF	1289	8	1	1	14	M	4	59	81	2	56	73	1	58	79	2	59	81	3	64	92	2	50	50	1	53	62	1	52	58	7	58	79	2	52	58	16	51	54	2	#NULL!	40	0	#NULL!	21	1	52	58	2
TRF	1290	8	2	2	15	M	7	63	90	0	50	50	1	57	76	3	62	89	1	57	76	0	50	50	2	59	81	1	55	69	8	59	81	3	56	73	16	55	69	0	#NULL!	21	0	#NULL!	30	0	50	50	5
TRF	1291	8	2	2	14	F	4	59	81	1	52	58	0	50	50	0	50	50	0	50	50	2	51	54	0	50	50	1	55	69	5	56	73	1	51	54	8	51	54	1	#NULL!	48	1	#NULL!	67	0	50	50	1
TRF	1292	8	1	1	15	F	3	57	76	0	50	50	0	50	50	0	50	50	0	50	50	1	50	50	0	50	50	1	52	58	3	52	58	1	49	46	5	45	31	1	#NULL!	33	0	#NULL!	21	0	50	50	0
TRF	1293	8	1	1	16	F	5	61	87	3	59	81	1	58	79	0	50	50	0	50	50	7	51	54	1	53	62	0	50	50	9	60	84	1	49	46	17	52	58	7	#NULL!	60	0	#NULL!	21	3	58	79	2
TRF	1294	8	2	2	14	F	4	59	81	0	50	50	0	50	50	0	50	50	0	50	50	0	50	50	0	50	50	0	50	50	4	54	65	0	43	24	5	49	46	0	#NULL!	21	0	#NULL!	30	0	50	50	1
TRF	1295	8	2	2	14	F	2	54	65	0	50	50	0	50	50	0	50	50	0	50	50	3	52	58	1	55	69	0	50	50	2	50	50	1	51	54	6	49	46	2	#NULL!	59	1	#NULL!	67	0	50	50	0
TRF	1296	8	1	1	15	F	1	51	54	0	50	50	0	50	50	0	50	50	0	50	50	1	50	50	0	50	50	0	50	50	1	46	34	0	42	21	3	43	24	1	#NULL!	33	0	#NULL!	21	0	50	50	0
TRF	1297	9	1	1	15	M	2	54	65	2	56	73	0	50	50	1	55	69	0	50	50	5	50	50	0	50	50	3	56	73	4	54	65	3	54	65	13	50	50	3	#NULL!	46	2	#NULL!	55	1	52	58	1
TRF	1298	9	2	2	15	M	3	56	73	3	59	81	0	50	50	0	50	50	2	62	89	4	53	62	0	50	50	6	62	89	6	57	76	6	60	84	20	57	76	4	#NULL!	68	0	#NULL!	30	2	59	81	0
TRF	1299	9	1	1	14	M	1	51	54	3	59	81	1	58	79	1	55	69	0	50	50	4	50	50	0	50	50	3	56	73	5	56	73	3	54	65	14	51	54	4	#NULL!	50	0	#NULL!	21	2	55	69	0
TRF	1300	9	1	1	16	F	0	50	50	1	52	58	0	50	50	5	65	93	2	60	84	9	52	58	5	62	89	7	61	87	1	46	34	12	61	87	29	56	73	3	#NULL!	46	6	#NULL!	74	0	50	50	0
TRF	1301	9	2	2	16	M	2	54	65	1	52	58	0	50	50	1	57	76	0	50	50	5	54	65	0	50	50	2	57	76	3	52	58	2	54	65	11	53	62	4	#NULL!	68	1	#NULL!	67	0	50	50	1
TRF	1302	9	2	2	16	M	0	50	50	0	50	50	0	50	50	0	50	50	1	57	76	4	53	62	0	50	50	1	55	69	0	39	14	1	51	54	7	50	50	2	#NULL!	59	2	#NULL!	77	0	50	50	0
TRF	1303	9	1	1	16	M	2	54	65	3	59	81	0	50	50	0	50	50	0	50	50	5	50	50	2	56	73	0	50	50	5	56	73	2	52	58	13	50	50	5	#NULL!	54	0	#NULL!	21	0	50	50	1
TRF	1304	9	2	2	16	M	2	54	65	3	59	81	0	50	50	0	50	50	0	50	50	3	52	58	1	55	69	0	50	50	5	56	73	1	51	54	10	52	58	3	#NULL!	64	0	#NULL!	30	0	50	50	1
TRF	1305	9	1	1	16	M	2	54	65	4	61	87	1	58	79	0	50	50	0	50	50	2	50	50	1	53	62	0	50	50	7	58	79	1	49	46	11	49	46	2	#NULL!	40	0	#NULL!	21	0	50	50	1
TRF	1306	9	2	2	17	M	6	62	89	2	56	73	0	50	50	3	62	89	1	57	76	11	59	81	1	55	69	5	61	87	8	59	81	6	60	84	31	61	87	6	#NULL!	75	5	#NULL!	87	0	50	50	2
TRF	1307	9	1	1	15	M	0	50	50	0	50	50	0	50	50	1	55	69	0	50	50	2	50	50	0	50	50	0	50	50	0	39	14	0	42	21	3	43	24	2	#NULL!	40	0	#NULL!	21	0	50	50	1
TRF	1308	9	1	1	13	M	1	51	54	2	56	73	0	50	50	3	62	89	0	50	50	5	50	50	1	53	62	2	54	65	3	52	58	3	54	65	15	51	54	4	#NULL!	50	1	#NULL!	47	2	55	69	1
TRF	1309	10	2	2	15	M	5	61	87	1	52	58	0	50	50	1	57	76	0	50	50	5	54	65	3	62	89	0	50	50	6	57	76	3	56	73	15	55	69	2	#NULL!	59	3	#NULL!	81	0	50	50	2
TRF	1310	10	1	1	16	M	8	66	95	4	61	87	0	50	50	0	50	50	0	50	50	3	50	50	2	56	73	2	54	65	12	63	90	4	55	69	20	53	62	2	#NULL!	40	1	#NULL!	47	0	50	50	3
TRF	1311	10	1	1	16	M	6	63	90	2	56	73	0	50	50	0	50	50	0	50	50	1	50	50	0	50	50	0	50	50	8	59	81	0	42	21	9	48	42	1	#NULL!	33	0	#NULL!	21	0	50	50	3
TRF	1312	10	2	2	17	M	0	50	50	0	50	50	0	50	50	0	50	50	0	50	50	0	50	50	0	50	50	0	50	50	0	39	14	0	43	24	0	35	7	0	#NULL!	21	0	#NULL!	30	0	50	50	0
TRF	1313	10	1	1	17	M	10	70	98	3	59	81	0	50	50	1	55	69	0	50	50	4	50	50	0	50	50	0	50	50	13	64	92	0	42	21	18	52	58	3	#NULL!	46	1	#NULL!	47	1	52	58	3
TRF	1314	10	2	2	17	M	8	65	93	8	69	97	0	50	50	1	57	76	0	50	50	4	53	62	0	50	50	0	50	50	16	68	97	0	43	24	21	57	76	4	#NULL!	68	0	#NULL!	30	3	61	87	3
TRF	1315	10	2	2	16	F	2	54	65	1	52	58	1	57	76	1	57	76	0	50	50	2	51	54	0	50	50	0	50	50	4	54	65	0	43	24	8	51	54	2	#NULL!	59	0	#NULL!	30	1	55	69	1
TRF	1316	10	2	2	16	M	2	54	65	0	50	50	0	50	50	1	57	76	0	50	50	3	52	58	0	50	50	4	60	84	2	50	50	4	58	79	11	53	62	2	#NULL!	59	1	#NULL!	67	0	50	50	0
TRF	1317	10	1	1	17	F	0	50	50	1	52	58	0	50	50	0	50	50	0	50	50	0	50	50	0	50	50	0	50	50	1	46	34	0	42	21	1	39	14	0	#NULL!	14	0	#NULL!	21	0	50	50	0
TRF	1318	10	1	1	15	F	1	51	54	0	50	50	0	50	50	1	55	69	1	57	76	6	50	50	2	56	73	1	52	58	1	46	34	3	54	65	12	50	50	2	#NULL!	40	4	#NULL!	67	0	50	50	0
TRF	1319	10	1	1	17	F	7	64	92	0	50	50	0	50	50	3	62	89	1	57	76	6	50	50	2	56	73	5	59	81	7	58	79	7	58	79	25	54	65	2	#NULL!	40	4	#NULL!	67	0	50	50	5
TRF	1320	10	2	2	16	F	7	63	90	1	52	58	3	66	95	0	50	50	3	65	93	9	58	79	1	55	69	4	60	84	11	63	90	5	59	81	28	60	84	6	#NULL!	75	3	#NULL!	81	2	59	81	4
TRF	1321	1	1	1	6	F	1	51	54	4	63	90	1	58	79	1	53	62	1	57	76	4	50	50	0	50	50	0	50	50	6	56	73	0	41	18	13	49	46	4	#NULL!	51	0	#NULL!	17	1	54	65	1
TRF	1322	1	2	2	7	F	1	51	54	0	50	50	1	57	76	0	50	50	0	50	50	0	50	50	0	50	50	0	50	50	2	47	38	0	43	24	2	42	21	0	#NULL!	19	0	#NULL!	25	0	50	50	1
TRF	1324	1	2	2	6	F	1	51	54	1	53	62	1	57	76	1	54	65	0	50	50	3	51	54	0	50	50	0	50	50	3	50	50	0	43	24	8	49	46	2	#NULL!	53	1	#NULL!	58	1	55	69	1
TRF	1325	1	1	1	7	F	1	51	54	0	50	50	1	58	79	1	53	62	1	57	76	3	50	50	0	50	50	0	50	50	2	48	42	0	41	18	7	45	31	3	#NULL!	45	0	#NULL!	17	1	54	65	1
TRF	1326	1	2	2	7	F	2	53	62	0	50	50	1	57	76	2	58	79	0	50	50	0	50	50	0	50	50	1	53	62	3	50	50	1	52	58	7	48	42	0	#NULL!	19	0	#NULL!	25	0	50	50	2
TRF	1327	1	1	1	7	F	0	50	50	0	50	50	1	58	79	0	50	50	0	50	50	2	50	50	0	50	50	0	50	50	1	45	31	0	41	18	3	40	16	1	#NULL!	29	1	#NULL!	39	0	50	50	0
TRF	1328	1	1	1	6	F	0	50	50	0	50	50	0	50	50	1	53	62	0	50	50	1	50	50	0	50	50	0	50	50	0	38	12	0	41	18	2	38	12	0	#NULL!	12	1	#NULL!	39	0	50	50	0
TRF	1329	1	2	2	7	F	0	50	50	0	50	50	2	62	89	0	50	50	0	50	50	0	50	50	0	50	50	0	50	50	2	47	38	0	43	24	2	42	21	0	#NULL!	19	0	#NULL!	25	0	50	50	0
TRF	1330	1	2	2	7	F	0	50	50	0	50	50	0	50	50	0	50	50	0	50	50	5	53	62	0	50	50	1	53	62	0	37	10	1	52	58	6	47	38	4	#NULL!	65	1	#NULL!	58	1	55	69	0
TRF	1331	1	1	1	7	F	1	51	54	0	50	50	0	50	50	1	53	62	0	50	50	8	51	54	1	53	62	4	56	73	1	45	31	5	55	69	15	50	50	6	#NULL!	59	2	#NULL!	47	0	50	50	1
TRF	1332	1	2	2	6	F	0	50	50	0	50	50	3	65	93	0	50	50	0	50	50	0	50	50	0	50	50	0	50	50	3	50	50	0	43	24	3	44	28	0	#NULL!	19	0	#NULL!	25	0	50	50	0
TRF	1333	2	1	1	6	F	0	50	50	0	50	50	0	50	50	0	50	50	0	50	50	1	50	50	0	50	50	0	50	50	0	38	12	0	41	18	1	36	8	0	#NULL!	12	1	#NULL!	39	0	50	50	0
TRF	1334	2	2	2	7	F	1	51	54	0	50	50	0	50	50	0	50	50	0	50	50	0	50	50	0	50	50	0	50	50	1	44	28	0	43	24	1	39	14	0	#NULL!	19	0	#NULL!	25	0	50	50	1
TRF	1335	2	2	2	8	F	1	51	54	0	50	50	0	50	50	1	54	65	0	50	50	2	50	50	1	55	69	0	50	50	1	44	28	1	52	58	5	46	34	1	#NULL!	44	1	#NULL!	58	0	50	50	0
TRF	1336	2	1	1	7	F	9	68	97	3	60	84	1	58	79	12	79	99	9	77	99	37	69	97	13	78	99	27	78	99	13	66	95	40	78	99	113	78	99	20	#NULL!	95	17	#NULL!	95	6	67	96	6
TRF	1337	2	1	1	7	F	8	66	95	6	66	95	4	67	96	7	68	97	1	57	76	13	54	65	1	53	62	8	60	84	18	70	98	9	59	81	51	62	89	9	#NULL!	68	4	#NULL!	57	2	57	76	5
TRF	1338	2	2	2	7	F	15	73	99	5	64	92	6	70	98	7	69	97	5	70	98	16	61	87	6	69	97	17	69	97	26	72	99	23	70	98	79	70	98	12	#NULL!	89	4	#NULL!	79	7	70	98	7
TRF	1340	2	1	1	7	F	0	50	50	0	50	50	0	50	50	0	50	50	0	50	50	1	50	50	0	50	50	0	50	50	0	38	12	0	41	18	1	36	8	0	#NULL!	12	1	#NULL!	39	0	50	50	0
TRF	1341	2	2	2	7	F	0	50	50	0	50	50	0	50	50	0	50	50	0	50	50	0	50	50	0	50	50	0	50	50	0	37	10	0	43	24	0	33	5	0	#NULL!	19	0	#NULL!	25	0	50	50	0
TRF	1342	2	2	2	7	F	1	51	54	1	53	62	1	57	76	0	50	50	0	50	50	3	51	54	1	55	69	0	50	50	3	50	50	1	52	58	11	51	54	3	#NULL!	60	0	#NULL!	25	2	60	84	1
TRF	1343	2	1	1	7	F	0	50	50	2	57	76	0	50	50	0	50	50	0	50	50	10	52	58	0	50	50	2	53	62	2	48	42	2	51	54	14	49	46	6	#NULL!	59	4	#NULL!	57	2	57	76	0
TRF	1344	2	2	2	8	F	0	50	50	0	50	50	0	50	50	0	50	50	0	50	50	0	50	50	0	50	50	0	50	50	0	37	10	0	43	24	0	33	5	0	#NULL!	19	0	#NULL!	25	0	50	50	0
TRF	1345	3	2	2	8	F	2	53	62	0	50	50	2	62	89	1	54	65	0	50	50	2	50	50	0	50	50	0	50	50	4	52	58	0	43	24	7	48	42	0	#NULL!	19	2	#NULL!	69	0	50	50	0
TRF	1346	3	1	1	9	F	2	52	58	1	53	62	2	62	89	0	50	50	0	50	50	4	50	50	0	50	50	0	50	50	5	55	69	0	41	18	9	46	34	4	#NULL!	51	0	#NULL!	17	0	50	50	1
TRF	1347	3	2	2	9	F	2	53	62	0	50	50	4	67	96	0	50	50	0	50	50	5	53	62	0	50	50	2	56	73	6	55	69	2	55	69	13	52	58	2	#NULL!	53	3	#NULL!	75	0	50	50	1
TRF	1348	3	1	1	9	F	4	57	76	1	53	62	2	62	89	0	50	50	0	50	50	6	50	50	0	50	50	0	50	50	7	58	79	0	41	18	14	49	46	5	#NULL!	56	1	#NULL!	39	0	50	50	2
TRF	1349	3	2	2	9	F	2	53	62	1	53	62	1	57	76	0	50	50	0	50	50	0	50	50	0	50	50	0	50	50	4	52	58	0	43	24	4	45	31	0	#NULL!	19	0	#NULL!	25	0	50	50	0
TRF	1350	3	1	1	9	F	3	55	69	1	53	62	2	62	89	0	50	50	0	50	50	0	50	50	0	50	50	0	50	50	6	56	73	0	41	18	6	44	28	0	#NULL!	12	0	#NULL!	17	0	50	50	2
TRF	1351	3	1	1	9	F	2	52	58	0	50	50	0	50	50	1	53	62	1	57	76	7	50	50	2	56	73	4	56	73	2	48	42	6	56	73	17	51	54	2	#NULL!	38	5	#NULL!	63	0	50	50	1
TRF	1352	3	1	1	8	F	3	55	69	2	57	76	0	50	50	0	50	50	0	50	50	0	50	50	1	53	62	0	50	50	5	55	69	1	48	42	6	44	28	0	#NULL!	12	0	#NULL!	17	0	50	50	2
TRF	1353	3	2	2	9	F	0	50	50	0	50	50	0	50	50	0	50	50	0	50	50	8	55	69	0	50	50	4	60	84	0	37	10	4	58	79	12	52	58	2	#NULL!	53	6	#NULL!	85	0	50	50	0
TRF	1354	3	2	2	9	F	5	59	81	3	60	84	0	50	50	5	65	93	0	50	50	11	57	76	1	55	69	8	64	92	8	58	79	9	63	90	34	61	87	8	#NULL!	80	3	#NULL!	75	0	50	50	3
TRF	1355	3	2	2	8	F	3	55	69	2	57	76	0	50	50	5	65	93	3	65	93	4	52	58	1	55	69	4	60	84	5	54	65	5	59	81	23	56	73	2	#NULL!	53	2	#NULL!	69	1	55	69	1
TRF	1356	3	1	1	8	F	2	52	58	7	67	96	0	50	50	1	53	62	0	50	50	1	50	50	0	50	50	0	50	50	9	60	84	0	41	18	11	47	38	1	#NULL!	29	0	#NULL!	17	3	60	84	1
TRF	1357	4	2	2	8	F	7	62	89	5	64	92	0	50	50	2	58	79	0	50	50	4	52	58	1	55	69	1	53	62	12	63	90	2	55	69	22	56	73	2	#NULL!	53	2	#NULL!	69	4	65	93	3
TRF	1358	4	1	1	10	F	4	57	76	3	60	84	0	50	50	1	53	62	1	57	76	10	52	58	2	56	73	0	50	50	7	58	79	2	51	54	22	53	62	10	#NULL!	72	0	#NULL!	17	2	57	76	2
TRF	1359	4	1	1	10	F	4	57	76	3	60	84	0	50	50	2	56	73	0	50	50	5	50	50	0	50	50	2	53	62	7	58	79	2	51	54	17	51	54	5	#NULL!	56	0	#NULL!	17	1	54	65	3
TRF	1360	4	2	2	10	F	4	57	76	0	50	50	1	57	76	2	58	79	0	50	50	4	52	58	0	50	50	5	61	87	5	54	65	5	59	81	17	54	65	2	#NULL!	53	2	#NULL!	69	0	50	50	0
TRF	1362	4	2	2	9	F	4	57	76	0	50	50	0	50	50	2	58	79	0	50	50	1	50	50	0	50	50	1	53	62	4	52	58	1	52	58	8	49	46	1	#NULL!	44	0	#NULL!	25	0	50	50	3
TRF	1363	4	1	1	9	F	0	50	50	0	50	50	0	50	50	0	50	50	0	50	50	6	50	50	0	50	50	0	50	50	0	38	12	0	41	18	6	44	28	3	#NULL!	45	3	#NULL!	52	0	50	50	0
TRF	1364	4	1	1	10	F	0	50	50	0	50	50	0	50	50	0	50	50	0	50	50	6	50	50	1	53	62	1	51	54	0	38	12	2	51	54	8	46	34	5	#NULL!	56	1	#NULL!	39	0	50	50	0
TRF	1365	4	1	1	9	F	1	51	54	1	53	62	0	50	50	0	50	50	0	50	50	11	52	58	0	50	50	1	51	54	2	48	42	1	48	42	15	50	50	10	#NULL!	72	1	#NULL!	39	2	57	76	0
TRF	1366	4	2	2	10	F	1	51	54	0	50	50	1	57	76	0	50	50	0	50	50	0	50	50	0	50	50	0	50	50	2	47	38	0	43	24	2	42	21	0	#NULL!	19	0	#NULL!	25	0	50	50	0
TRF	1367	4	2	2	9	F	1	51	54	1	53	62	0	50	50	0	50	50	0	50	50	0	50	50	0	50	50	2	56	73	2	47	38	2	55	69	6	47	38	0	#NULL!	19	0	#NULL!	25	1	55	69	1
TRF	1368	4	2	2	10	F	1	51	54	2	57	76	0	50	50	1	54	65	0	50	50	7	54	65	0	50	50	0	50	50	3	50	50	0	43	24	11	51	54	6	#NULL!	73	1	#NULL!	58	0	50	50	1
TRF	1369	5	2	2	10	F	11	68	97	2	57	76	5	68	97	7	69	97	1	57	76	20	63	90	5	68	97	10	66	95	18	68	97	15	67	96	64	67	96	15	#NULL!	93	5	#NULL!	83	8	72	99	5
TRF	1370	5	2	2	10	F	4	57	76	2	57	76	0	50	50	1	54	65	0	50	50	2	50	50	0	50	50	2	56	73	6	55	69	2	55	69	12	52	58	2	#NULL!	53	0	#NULL!	25	1	55	69	2
TRF	1371	5	1	1	10	F	17	79	99	10	77	99	3	65	93	8	70	98	1	57	76	22	59	81	3	59	81	9	61	87	30	79	99	12	60	84	74	67	96	18	#NULL!	92	4	#NULL!	57	8	70	98	8
TRF	1372	5	1	1	10	F	1	51	54	6	66	95	0	50	50	4	62	89	2	60	84	14	54	65	2	56	73	2	53	62	7	58	79	4	54	65	32	56	73	12	#NULL!	78	2	#NULL!	47	3	60	84	0
TRF	1373	5	2	2	10	M	1	51	54	2	57	76	0	50	50	1	54	65	0	50	50	0	50	50	0	50	50	1	53	62	3	50	50	1	52	58	5	46	34	0	#NULL!	19	0	#NULL!	25	1	55	69	0
TRF	1374	5	1	1	11	M	4	57	76	3	60	84	0	50	50	2	56	73	3	64	92	11	52	58	3	59	81	4	56	73	7	58	79	7	58	79	30	56	73	6	#NULL!	59	5	#NULL!	63	0	50	50	2
TRF	1375	5	2	2	11	F	0	50	50	0	50	50	0	50	50	0	50	50	0	50	50	4	52	58	0	50	50	0	50	50	0	37	10	0	43	24	4	45	31	4	#NULL!	65	0	#NULL!	25	0	50	50	0
TRF	1376	5	1	1	11	F	3	55	69	1	53	62	0	50	50	3	59	81	0	50	50	8	51	54	2	56	73	6	59	81	4	53	62	8	58	79	24	53	62	3	#NULL!	45	5	#NULL!	63	2	57	76	1
TRF	1377	5	2	2	11	F	1	51	54	0	50	50	0	50	50	0	50	50	0	50	50	2	50	50	0	50	50	0	50	50	1	44	28	0	43	24	3	44	28	2	#NULL!	53	0	#NULL!	25	0	50	50	1
TRF	1378	5	2	2	11	F	0	50	50	0	50	50	0	50	50	1	54	65	0	50	50	6	53	62	0	50	50	0	50	50	0	37	10	0	43	24	7	48	42	2	#NULL!	53	4	#NULL!	79	0	50	50	0
TRF	1379	5	1	1	10	F	0	50	50	0	50	50	0	50	50	0	50	50	0	50	50	4	50	50	0	50	50	0	50	50	0	38	12	0	41	18	4	41	18	4	#NULL!	51	0	#NULL!	17	0	50	50	0
TRF	1380	5	1	1	11	F	0	50	50	0	50	50	0	50	50	0	50	50	0	50	50	0	50	50	0	50	50	0	50	50	0	38	12	0	41	18	0	32	4	0	#NULL!	12	0	#NULL!	17	0	50	50	0
TRF	1381	6	2	2	11	F	3	55	69	0	50	50	0	50	50	0	50	50	0	50	50	0	50	50	0	50	50	0	50	50	3	50	50	0	43	24	4	45	31	0	#NULL!	19	0	#NULL!	25	0	50	50	1
TRF	1382	6	1	1	11	F	2	52	58	0	50	50	0	50	50	0	50	50	0	50	50	2	50	50	0	50	50	0	50	50	2	48	42	0	41	18	5	43	24	0	#NULL!	12	2	#NULL!	47	0	50	50	0
TRF	1383	6	2	2	10	F	4	57	76	1	53	62	3	65	93	0	50	50	0	50	50	5	53	62	0	50	50	0	50	50	8	58	79	0	43	24	13	52	58	5	#NULL!	69	0	#NULL!	25	0	50	50	2
TRF	1384	6	2	2	13	F	0	50	50	0	50	50	0	50	50	0	50	50	0	50	50	3	52	58	0	50	50	0	50	50	0	39	14	0	43	24	3	46	34	3	#NULL!	64	0	#NULL!	30	0	50	50	0
TRF	1385	6	1	1	12	F	2	54	65	1	52	58	1	58	79	1	55	69	1	57	76	11	53	62	0	50	50	2	54	65	4	54	65	2	52	58	19	52	58	8	#NULL!	63	3	#NULL!	62	0	50	50	0
TRF	1386	6	1	1	12	F	0	50	50	2	56	73	1	58	79	0	50	50	0	50	50	7	51	54	0	50	50	0	50	50	3	52	58	0	42	21	10	49	46	7	#NULL!	60	0	#NULL!	21	2	55	69	0
TRF	1387	6	1	1	12	F	0	50	50	0	50	50	0	50	50	0	50	50	0	50	50	0	50	50	0	50	50	0	50	50	0	39	14	0	42	21	0	33	5	0	#NULL!	14	0	#NULL!	21	0	50	50	0
TRF	1388	6	1	1	11	M	0	50	50	0	50	50	1	58	79	2	56	73	0	50	50	1	50	50	0	50	50	0	50	50	1	45	31	0	41	18	4	41	18	1	#NULL!	29	0	#NULL!	17	0	50	50	0
TRF	1389	6	1	1	13	M	0	50	50	0	50	50	0	50	50	1	55	69	0	50	50	6	50	50	1	53	62	3	56	73	0	39	14	4	55	69	11	49	46	1	#NULL!	33	5	#NULL!	71	0	50	50	0
TRF	1390	6	2	2	12	M	4	59	81	0	50	50	0	50	50	0	50	50	0	50	50	0	50	50	0	50	50	0	50	50	4	54	65	0	43	24	4	47	38	0	#NULL!	21	0	#NULL!	30	1	55	69	2
TRF	1391	6	2	2	11	M	1	51	54	1	53	62	0	50	50	0	50	50	0	50	50	4	52	58	1	55	69	6	62	89	2	47	38	7	61	87	13	52	58	2	#NULL!	53	2	#NULL!	69	1	55	69	0
TRF	1392	6	2	2	12	M	0	50	50	0	50	50	0	50	50	0	50	50	0	50	50	0	50	50	0	50	50	0	50	50	0	39	14	0	43	24	0	35	7	0	#NULL!	21	0	#NULL!	30	0	50	50	0
TRF	1393	7	2	2	12	F	0	50	50	2	56	73	0	50	50	0	50	50	0	50	50	1	50	50	0	50	50	0	50	50	2	50	50	0	43	24	4	47	38	1	#NULL!	48	0	#NULL!	30	0	50	50	0
TRF	1395	7	2	2	13	F	1	51	54	0	50	50	0	50	50	0	50	50	0	50	50	1	50	50	0	50	50	0	50	50	1	46	34	0	43	24	3	46	34	1	#NULL!	48	0	#NULL!	30	0	50	50	0
TRF	1396	7	1	1	13	F	0	50	50	0	50	50	1	58	79	0	50	50	0	50	50	1	50	50	0	50	50	0	50	50	1	46	34	0	42	21	2	41	18	0	#NULL!	14	1	#NULL!	47	0	50	50	0
TRF	1397	7	1	1	12	F	1	51	54	1	52	58	0	50	50	5	65	93	1	57	76	5	50	50	1	53	62	1	52	58	2	50	50	2	52	58	16	51	54	5	#NULL!	54	0	#NULL!	21	0	50	50	0
TRF	1398	7	2	2	12	F	0	50	50	0	50	50	0	50	50	0	50	50	0	50	50	0	50	50	0	50	50	0	50	50	0	39	14	0	43	24	0	35	7	0	#NULL!	21	0	#NULL!	30	0	50	50	0
TRF	1399	7	1	1	12	F	2	54	65	1	52	58	0	50	50	1	55	69	1	57	76	21	59	81	6	63	90	14	66	95	3	52	58	20	66	95	47	60	84	9	#NULL!	67	12	#NULL!	90	1	52	58	0
TRF	1400	7	2	2	12	F	0	50	50	0	50	50	0	50	50	0	50	50	0	50	50	0	50	50	0	50	50	0	50	50	0	39	14	0	43	24	0	35	7	0	#NULL!	21	0	#NULL!	30	0	50	50	0
TRF	1401	7	2	2	12	F	1	51	54	0	50	50	0	50	50	0	50	50	0	50	50	0	50	50	0	50	50	0	50	50	1	46	34	0	43	24	1	41	18	0	#NULL!	21	0	#NULL!	30	0	50	50	0
TRF	1402	7	1	1	13	F	0	50	50	0	50	50	0	50	50	0	50	50	0	50	50	8	51	54	0	50	50	1	52	58	0	39	14	1	49	46	9	48	42	6	#NULL!	57	2	#NULL!	55	1	52	58	0
TRF	1403	7	2	2	13	F	0	50	50	7	67	96	0	50	50	2	61	87	1	57	76	6	55	69	0	50	50	0	50	50	7	58	79	0	43	24	17	56	73	5	#NULL!	72	1	#NULL!	67	1	55	69	0
TRF	1404	7	1	1	13	F	1	51	54	2	56	73	0	50	50	0	50	50	0	50	50	10	52	58	1	53	62	4	58	79	3	52	58	5	56	73	20	53	62	4	#NULL!	50	6	#NULL!	74	2	55	69	0
TRF	1405	8	1	1	13	F	1	51	54	0	50	50	0	50	50	0	50	50	0	50	50	5	50	50	0	50	50	2	54	65	1	46	34	2	52	58	8	47	38	4	#NULL!	50	1	#NULL!	47	0	50	50	0
TRF	1406	8	2	2	14	F	3	56	73	0	50	50	0	50	50	1	57	76	0	50	50	10	58	79	0	50	50	3	59	81	3	52	58	3	56	73	17	56	73	5	#NULL!	72	5	#NULL!	87	0	50	50	2
TRF	1407	8	2	2	14	F	0	50	50	1	52	58	0	50	50	0	50	50	0	50	50	4	53	62	0	50	50	0	50	50	1	46	34	0	43	24	5	49	46	3	#NULL!	64	1	#NULL!	67	0	50	50	0
TRF	1408	8	1	1	14	F	1	51	54	0	50	50	0	50	50	0	50	50	0	50	50	2	50	50	0	50	50	0	50	50	1	46	34	0	42	21	3	43	24	2	#NULL!	40	0	#NULL!	21	0	50	50	0
TRF	1409	8	2	2	15	F	0	50	50	2	56	73	0	50	50	0	50	50	0	50	50	0	50	50	0	50	50	0	50	50	2	50	50	0	43	24	2	44	28	0	#NULL!	21	0	#NULL!	30	0	50	50	0
TRF	1410	8	1	1	13	F	0	50	50	0	50	50	0	50	50	0	50	50	0	50	50	5	50	50	0	50	50	0	50	50	0	39	14	0	42	21	5	45	31	5	#NULL!	54	0	#NULL!	21	1	52	58	0
TRF	1411	8	2	2	13	F	5	61	87	4	61	87	4	68	97	2	61	87	0	50	50	7	56	73	3	62	89	1	55	69	13	64	92	4	58	79	27	59	81	3	#NULL!	64	4	#NULL!	84	0	50	50	3
TRF	1412	8	1	1	14	F	9	68	97	2	56	73	3	65	93	2	59	81	1	57	76	16	56	73	3	58	79	4	58	79	14	65	93	7	58	79	45	60	84	10	#NULL!	69	6	#NULL!	74	2	55	69	4
TRF	1413	8	1	1	13	F	6	63	90	3	59	81	2	62	89	0	50	50	3	64	92	13	54	65	2	56	73	10	63	90	11	62	89	12	61	87	43	59	81	8	#NULL!	63	5	#NULL!	71	2	55	69	3
TRF	1414	8	2	2	14	F	2	54	65	1	52	58	0	50	50	0	50	50	0	50	50	0	50	50	0	50	50	0	50	50	3	52	58	0	43	24	3	46	34	0	#NULL!	21	0	#NULL!	30	0	50	50	1
TRF	1415	8	1	1	13	F	0	50	50	0	50	50	0	50	50	0	50	50	0	50	50	1	50	50	0	50	50	0	50	50	0	39	14	0	42	21	1	39	14	0	#NULL!	14	1	#NULL!	47	0	50	50	0
TRF	1416	8	2	2	14	F	0	50	50	0	50	50	0	50	50	1	57	76	0	50	50	0	50	50	0	50	50	0	50	50	0	39	14	0	43	24	1	41	18	0	#NULL!	21	0	#NULL!	30	0	50	50	0
TRF	1417	9	2	2	14	F	2	54	65	3	59	81	1	57	76	5	66	95	2	62	89	9	58	79	3	62	89	2	57	76	6	57	76	5	59	81	28	60	84	8	#NULL!	81	1	#NULL!	67	3	61	87	1
TRF	1418	9	1	1	15	F	2	54	65	2	56	73	0	50	50	3	62	89	1	57	76	7	51	54	1	53	62	0	50	50	4	54	65	1	49	46	17	52	58	7	#NULL!	60	0	#NULL!	21	1	52	58	2
TRF	1419	9	2	2	14	F	3	56	73	2	56	73	0	50	50	2	61	87	1	57	76	7	56	73	1	55	69	0	50	50	5	56	73	1	51	54	18	56	73	5	#NULL!	72	2	#NULL!	77	1	55	69	2
TRF	1420	9	1	1	13	F	2	54	65	5	62	89	0	50	50	1	55	69	3	64	92	10	52	58	1	53	62	2	54	65	7	58	79	3	54	65	25	54	65	9	#NULL!	67	1	#NULL!	47	2	55	69	1
TRF	1421	9	1	1	15	M	13	74	99	10	69	97	9	78	99	12	77	99	9	76	99	30	64	92	9	68	97	20	70	98	32	79	99	29	70	98	119	77	99	20	#NULL!	93	10	#NULL!	86	11	75	99	8
TRF	1422	9	2	2	14	M	3	56	73	6	66	95	0	50	50	2	61	87	1	57	76	6	55	69	1	55	69	0	50	50	9	60	84	1	51	54	19	57	76	6	#NULL!	75	0	#NULL!	30	4	64	92	3
TRF	1423	9	1	1	15	M	4	59	81	0	50	50	0	50	50	3	62	89	0	50	50	7	51	54	1	53	62	5	59	81	4	54	65	6	57	76	21	53	62	2	#NULL!	40	5	#NULL!	71	1	52	58	1
TRF	1424	9	2	2	15	M	4	59	81	5	63	90	0	50	50	0	50	50	0	50	50	0	50	50	0	50	50	0	50	50	9	60	84	0	43	24	10	52	58	0	#NULL!	21	0	#NULL!	30	1	55	69	2
TRF	1425	9	1	1	15	M	3	57	76	1	52	58	4	67	96	3	62	89	2	60	84	12	53	62	4	60	84	8	62	89	8	59	81	12	61	87	40	58	79	10	#NULL!	69	2	#NULL!	55	3	58	79	2
TRF	1426	9	2	2	14	M	3	56	73	0	50	50	0	50	50	1	57	76	1	57	76	2	51	54	0	50	50	1	55	69	3	52	58	1	51	54	8	51	54	1	#NULL!	48	1	#NULL!	67	0	50	50	1
TRF	1428	9	1	1	14	M	4	59	81	3	59	81	1	58	79	1	55	69	2	60	84	11	53	62	1	53	62	3	56	73	8	59	81	4	55	69	26	55	69	5	#NULL!	54	6	#NULL!	74	1	52	58	2
TRF	1429	10	1	1	15	M	10	70	98	5	62	89	0	50	50	3	62	89	2	60	84	12	53	62	7	65	93	8	62	89	15	65	93	15	63	90	50	61	87	8	#NULL!	63	4	#NULL!	67	2	55	69	3
TRF	1430	10	2	2	15	M	6	62	89	4	61	87	1	57	76	3	62	89	1	57	76	4	53	62	2	59	81	2	57	76	11	63	90	4	58	79	25	59	81	3	#NULL!	64	1	#NULL!	67	1	55	69	2
TRF	1431	10	1	1	18	F	6	63	90	1	52	58	0	50	50	3	62	89	1	57	76	8	51	54	3	58	79	8	62	89	7	58	79	11	61	87	30	56	73	5	#NULL!	54	3	#NULL!	62	0	50	50	2
TRF	1432	10	2	2	14	F	12	70	98	1	52	58	0	50	50	3	62	89	0	50	50	1	50	50	1	55	69	1	55	69	13	64	92	2	54	65	19	57	76	1	#NULL!	48	0	#NULL!	30	1	55	69	7
TRF	1433	10	1	1	17	F	1	51	54	0	50	50	3	65	93	0	50	50	0	50	50	1	50	50	0	50	50	0	50	50	4	54	65	0	42	21	5	45	31	1	#NULL!	33	0	#NULL!	21	0	50	50	0
TRF	1434	10	2	2	16	F	0	50	50	0	50	50	3	66	95	0	50	50	0	50	50	1	50	50	0	50	50	0	50	50	3	52	58	0	43	24	4	47	38	1	#NULL!	48	0	#NULL!	30	0	50	50	0
TRF	1435	10	1	1	14	M	0	50	50	0	50	50	0	50	50	0	50	50	1	57	76	4	50	50	0	50	50	0	50	50	0	39	14	0	42	21	5	45	31	2	#NULL!	40	2	#NULL!	55	0	50	50	0
TRF	1436	10	2	2	15	M	0	50	50	0	50	50	0	50	50	0	50	50	0	50	50	2	51	54	0	50	50	2	57	76	0	39	14	2	54	65	4	47	38	1	#NULL!	48	1	#NULL!	67	0	50	50	0
TRF	1437	10	2	2	16	M	0	50	50	1	52	58	2	64	92	2	61	87	0	50	50	3	52	58	1	55	69	1	55	69	3	52	58	2	54	65	10	52	58	2	#NULL!	59	1	#NULL!	67	0	50	50	0
TRF	1438	10	2	2	16	M	3	56	73	2	56	73	0	50	50	3	62	89	0	50	50	3	52	58	0	50	50	1	55	69	5	56	73	1	51	54	12	53	62	2	#NULL!	59	1	#NULL!	67	2	59	81	2
TRF	1439	10	2	2	15	M	0	50	50	0	50	50	0	50	50	0	50	50	0	50	50	0	50	50	0	50	50	0	50	50	0	39	14	0	43	24	0	35	7	0	#NULL!	21	0	#NULL!	30	0	50	50	0
TRF	1440	10	1	1	16	M	0	50	50	0	50	50	1	58	79	1	55	69	0	50	50	3	50	50	1	53	62	1	52	58	1	46	34	2	52	58	8	47	38	1	#NULL!	33	2	#NULL!	55	0	50	50	0
TRF	1441	1	2	2	7	M	3	55	69	0	50	50	0	50	50	1	54	65	1	57	76	2	50	50	1	55	69	0	50	50	3	50	50	1	52	58	10	50	50	1	#NULL!	44	1	#NULL!	58	0	50	50	1
TRF	1442	1	1	1	6	F	3	55	69	2	57	76	2	62	89	3	59	81	1	57	76	5	50	50	2	56	73	7	60	84	7	58	79	9	59	81	27	54	65	2	#NULL!	38	3	#NULL!	52	2	57	76	3
TRF	1443	1	2	1	6	F	2	53	62	0	50	50	0	50	50	0	50	50	1	57	76	5	53	62	1	55	69	3	58	79	2	47	38	4	58	79	13	52	58	1	#NULL!	44	4	#NULL!	79	0	50	50	1
TRF	1444	1	1	1	6	F	2	52	58	0	50	50	0	50	50	1	53	62	0	50	50	0	50	50	1	53	62	4	56	73	2	48	42	5	55	69	9	46	34	0	#NULL!	12	0	#NULL!	17	0	50	50	2
TRF	1445	1	2	2	6	F	5	59	81	1	53	62	0	50	50	1	54	65	0	50	50	3	51	54	1	55	69	3	58	79	6	55	69	4	58	79	15	53	62	2	#NULL!	53	1	#NULL!	58	2	60	84	3
TRF	1446	1	1	1	6	F	4	57	76	2	57	76	0	50	50	1	53	62	0	50	50	2	50	50	0	50	50	3	55	69	6	56	73	3	53	62	13	49	46	2	#NULL!	38	0	#NULL!	17	3	60	84	2
TRF	1447	1	2	2	6	M	0	50	50	0	50	50	0	50	50	0	50	50	0	50	50	2	50	50	0	50	50	1	53	62	0	37	10	1	52	58	3	44	28	1	#NULL!	44	1	#NULL!	58	0	50	50	0
TRF	1448	1	2	2	7	M	0	50	50	0	50	50	0	50	50	0	50	50	0	50	50	1	50	50	0	50	50	1	53	62	0	37	10	1	52	58	2	42	21	0	#NULL!	19	1	#NULL!	58	0	50	50	0
TRF	1449	1	1	2	7	M	0	50	50	0	50	50	0	50	50	0	50	50	0	50	50	0	50	50	0	50	50	0	50	50	0	38	12	0	41	18	0	32	4	0	#NULL!	12	0	#NULL!	17	0	50	50	0
TRF	1450	1	1	1	7	M	0	50	50	0	50	50	0	50	50	0	50	50	0	50	50	1	50	50	2	56	73	0	50	50	0	38	12	2	51	54	4	41	18	1	#NULL!	29	0	#NULL!	17	0	50	50	0
TRF	1451	1	1	1	6	M	0	50	50	0	50	50	0	50	50	2	56	73	0	50	50	1	50	50	0	50	50	0	50	50	0	38	12	0	41	18	4	41	18	1	#NULL!	29	0	#NULL!	17	0	50	50	0
TRF	1452	1	1	1	6	M	0	50	50	2	57	76	0	50	50	0	50	50	0	50	50	0	50	50	0	50	50	0	50	50	2	48	42	0	41	18	3	40	16	0	#NULL!	12	0	#NULL!	17	0	50	50	0
TRF	1453	2	1	1	10	F	2	52	58	4	63	90	0	50	50	3	59	81	5	68	97	14	54	65	4	62	89	2	53	62	6	56	73	6	56	73	36	58	79	9	#NULL!	68	5	#NULL!	63	2	57	76	1
TRF	1454	2	2	2	6	F	9	65	93	0	50	50	0	50	50	2	58	79	0	50	50	7	54	65	4	66	95	0	50	50	9	60	84	4	58	79	24	57	76	7	#NULL!	77	0	#NULL!	25	0	50	50	5
TRF	1455	2	1	1	6	F	2	52	58	1	53	62	0	50	50	6	67	96	1	57	76	0	50	50	2	56	73	4	56	73	3	51	54	6	56	73	18	51	54	0	#NULL!	12	0	#NULL!	17	0	50	50	0
TRF	1456	2	2	2	6	F	2	53	62	2	57	76	3	65	93	5	65	93	1	57	76	10	57	76	3	63	90	1	53	62	7	57	76	4	58	79	29	59	81	8	#NULL!	80	2	#NULL!	69	1	55	69	0
TRF	1457	2	2	2	7	F	6	61	87	0	50	50	0	50	50	0	50	50	0	50	50	11	57	76	2	59	81	0	50	50	6	55	69	2	55	69	19	55	69	11	#NULL!	87	0	#NULL!	25	0	50	50	4
TRF	1458	2	1	1	8	M	5	59	81	1	53	62	0	50	50	4	62	89	3	64	92	3	50	50	4	62	89	4	56	73	6	56	73	8	58	79	25	54	65	1	#NULL!	29	2	#NULL!	47	0	50	50	3
TRF	1459	2	2	2	8	F	9	65	93	5	64	92	1	57	76	8	70	98	4	67	96	15	61	87	5	68	97	8	64	92	15	66	95	13	66	95	56	66	95	9	#NULL!	82	6	#NULL!	85	4	65	93	6
TRF	1460	2	2	2	8	F	8	64	92	4	62	89	9	76	99	11	76	99	2	63	90	8	55	69	2	59	81	5	61	87	21	69	97	7	61	87	51	65	93	4	#NULL!	65	4	#NULL!	79	3	63	90	6
TRF	1461	2	2	2	7	F	0	50	50	0	50	50	0	50	50	0	50	50	0	50	50	4	52	58	1	55	69	2	56	73	0	37	10	3	57	76	7	48	42	2	#NULL!	53	2	#NULL!	69	0	50	50	0
TRF	1462	2	1	1	7	F	0	50	50	0	50	50	0	50	50	0	50	50	0	50	50	4	50	50	0	50	50	1	51	54	0	38	12	1	48	42	5	43	24	3	#NULL!	45	1	#NULL!	39	0	50	50	0
TRF	1463	2	1	1	6	F	0	50	50	0	50	50	0	50	50	0	50	50	0	50	50	0	50	50	0	50	50	0	50	50	0	38	12	0	41	18	0	32	4	0	#NULL!	12	0	#NULL!	17	0	50	50	0
TRF	1464	2	1	1	8	F	0	50	50	0	50	50	0	50	50	0	50	50	0	50	50	0	50	50	0	50	50	1	51	54	0	38	12	1	48	42	1	36	8	0	#NULL!	12	0	#NULL!	17	0	50	50	0
TRF	1465	3	2	2	9	F	1	51	54	1	53	62	0	50	50	2	58	79	2	63	90	4	52	58	2	59	81	2	56	73	2	47	38	4	58	79	14	53	62	3	#NULL!	60	1	#NULL!	58	1	55	69	0
TRF	1466	3	1	1	9	F	3	55	69	4	63	90	0	50	50	5	64	92	5	68	97	9	51	54	2	56	73	8	60	84	7	58	79	10	59	81	36	58	79	5	#NULL!	56	4	#NULL!	57	5	65	93	1
TRF	1467	3	1	1	6	F	3	55	69	3	60	84	0	50	50	2	56	73	0	50	50	5	50	50	1	53	62	3	55	69	6	56	73	4	54	65	17	51	54	5	#NULL!	56	0	#NULL!	17	1	54	65	3
TRF	1468	3	2	2	7	F	5	59	81	6	66	95	0	50	50	5	65	93	2	63	90	10	57	76	5	68	97	7	63	90	11	62	89	12	66	95	42	63	90	8	#NULL!	80	2	#NULL!	69	6	68	97	2
TRF	1469	3	2	2	9	F	1	51	54	4	62	89	0	50	50	2	58	79	2	63	90	14	60	84	4	66	95	2	56	73	5	54	65	6	60	84	29	59	81	10	#NULL!	85	4	#NULL!	79	3	63	90	1
TRF	1470	3	2	2	10	M	3	55	69	1	53	62	0	50	50	0	50	50	0	50	50	1	50	50	2	59	81	0	50	50	4	52	58	2	55	69	7	48	42	1	#NULL!	44	0	#NULL!	25	0	50	50	1
TRF	1471	3	1	1	8	M	1	51	54	0	50	50	0	50	50	0	50	50	0	50	50	3	50	50	0	50	50	0	50	50	1	45	31	0	41	18	4	41	18	1	#NULL!	29	2	#NULL!	47	0	50	50	0
TRF	1472	3	1	1	7	M	0	50	50	0	50	50	0	50	50	0	50	50	0	50	50	0	50	50	0	50	50	0	50	50	0	38	12	0	41	18	0	32	4	0	#NULL!	12	0	#NULL!	17	0	50	50	0
TRF	1473	3	1	1	8	M	1	51	54	0	50	50	1	58	79	1	53	62	1	57	76	4	50	50	4	62	89	3	55	69	2	48	42	7	58	79	16	50	50	2	#NULL!	38	2	#NULL!	47	0	50	50	1
TRF	1474	3	2	2	10	M	0	50	50	0	50	50	0	50	50	0	50	50	0	50	50	1	50	50	0	50	50	1	53	62	0	37	10	1	52	58	3	44	28	1	#NULL!	44	0	#NULL!	25	0	50	50	0
TRF	1475	3	2	2	9	M	0	50	50	0	50	50	0	50	50	0	50	50	0	50	50	0	50	50	0	50	50	0	50	50	0	37	10	0	43	24	0	33	5	0	#NULL!	19	0	#NULL!	25	0	50	50	0
TRF	1476	3	2	2	7	M	0	50	50	1	53	62	1	57	76	1	54	65	1	57	76	4	52	58	1	55	69	1	53	62	2	47	38	2	55	69	10	50	50	4	#NULL!	65	0	#NULL!	25	1	55	69	0
TRF	1477	4	2	2	9	F	7	62	89	2	57	76	1	57	76	5	65	93	1	57	76	7	54	65	1	55	69	4	60	84	10	61	87	5	59	81	29	59	81	4	#NULL!	65	3	#NULL!	75	1	55	69	5
TRF	1478	4	1	1	13	F	1	51	54	1	52	58	2	62	89	0	50	50	0	50	50	15	55	69	4	60	84	10	63	90	4	54	65	14	63	90	35	57	76	7	#NULL!	60	8	#NULL!	79	1	52	58	1
TRF	1479	4	2	2	11	F	1	51	54	1	53	62	2	62	89	4	62	89	0	50	50	7	54	65	2	59	81	2	56	73	4	52	58	4	58	79	20	56	73	3	#NULL!	60	4	#NULL!	79	1	55	69	1
TRF	1480	4	1	1	10	F	5	59	81	3	60	84	1	58	79	4	62	89	0	50	50	11	52	58	1	53	62	6	59	81	9	60	84	7	58	79	32	56	73	5	#NULL!	56	6	#NULL!	68	0	50	50	4
TRF	1481	4	1	1	10	F	4	57	76	4	63	90	2	62	89	2	56	73	4	66	95	9	51	54	0	50	50	6	59	81	10	62	89	6	56	73	31	56	73	3	#NULL!	45	6	#NULL!	68	2	57	76	5
TRF	1482	4	2	2	8	F	6	61	87	6	66	95	3	65	93	3	61	87	3	65	93	3	51	54	3	63	90	4	60	84	15	66	95	7	61	87	32	60	84	3	#NULL!	60	0	#NULL!	25	3	63	90	5
TRF	1483	4	2	2	10	F	1	51	54	1	53	62	0	50	50	1	54	65	0	50	50	7	54	65	1	55	69	0	50	50	2	47	38	1	52	58	13	52	58	7	#NULL!	77	0	#NULL!	25	2	60	84	1
TRF	1484	4	2	2	11	M	1	51	54	0	50	50	1	57	76	1	54	65	0	50	50	4	52	58	2	59	81	1	53	62	2	47	38	3	57	76	11	51	54	1	#NULL!	44	3	#NULL!	75	0	50	50	1
TRF	1485	4	2	2	10	F	0	50	50	1	53	62	0	50	50	0	50	50	0	50	50	2	50	50	0	50	50	0	50	50	1	44	28	0	43	24	3	44	28	2	#NULL!	53	0	#NULL!	25	0	50	50	0
TRF	1486	4	1	1	9	F	17	79	99	9	73	99	7	73	99	16	87	99	17	94	99	49	94	99	22	96	99	37	95	99	33	82	99	59	94	99	182	93	99	26	#NULL!	100	23	#NULL!	100	14	85	99	10
TRF	1487	4	1	1	9	F	6	61	87	2	57	76	0	50	50	5	64	92	6	70	98	20	58	79	4	62	89	7	60	84	8	59	81	11	60	84	52	62	89	12	#NULL!	78	8	#NULL!	75	1	54	65	6
TRF	1488	4	1	1	9	M	2	52	58	0	50	50	1	58	79	2	56	73	1	57	76	4	50	50	2	56	73	5	58	79	3	51	54	7	58	79	18	51	54	3	#NULL!	45	1	#NULL!	39	0	50	50	1
TRF	1489	5	1	1	10	F	3	55	69	0	50	50	0	50	50	1	53	62	0	50	50	0	50	50	0	50	50	2	53	62	3	51	54	2	51	54	6	44	28	0	#NULL!	12	0	#NULL!	17	1	54	65	1
TRF	1490	5	2	2	8	F	2	53	62	0	50	50	0	50	50	0	50	50	0	50	50	1	50	50	0	50	50	0	50	50	2	47	38	0	43	24	3	44	28	1	#NULL!	44	0	#NULL!	25	0	50	50	2
TRF	1491	5	2	2	11	F	1	51	54	1	53	62	0	50	50	1	54	65	0	50	50	13	59	81	1	55	69	3	58	79	2	47	38	4	58	79	20	56	73	10	#NULL!	85	3	#NULL!	75	2	60	84	1
TRF	1492	5	1	1	13	F	2	54	65	3	59	81	0	50	50	1	55	69	0	50	50	22	60	84	3	58	79	9	63	90	5	56	73	12	61	87	42	59	81	18	#NULL!	90	4	#NULL!	67	5	62	89	1
TRF	1493	5	2	2	10	F	3	55	69	1	53	62	0	50	50	0	50	50	0	50	50	6	53	62	1	55	69	0	50	50	4	52	58	1	52	58	11	51	54	6	#NULL!	73	0	#NULL!	25	0	50	50	1
TRF	1494	5	2	2	11	F	0	50	50	1	53	62	0	50	50	2	58	79	0	50	50	7	54	65	1	55	69	0	50	50	1	44	28	1	52	58	11	51	54	7	#NULL!	77	0	#NULL!	25	0	50	50	0
TRF	1495	5	2	2	11	F	3	55	69	3	60	84	3	65	93	4	62	89	2	63	90	5	53	62	1	55	69	1	53	62	9	60	84	2	55	69	22	56	73	2	#NULL!	53	3	#NULL!	75	2	60	84	2
TRF	1496	5	2	2	9	F	0	50	50	0	50	50	0	50	50	1	54	65	0	50	50	2	50	50	1	55	69	2	56	73	0	37	10	3	57	76	7	48	42	2	#NULL!	53	0	#NULL!	25	0	50	50	0
TRF	1497	5	2	2	12	F	0	50	50	0	50	50	0	50	50	0	50	50	1	57	76	2	51	54	0	50	50	1	55	69	0	39	14	1	51	54	4	47	38	2	#NULL!	59	0	#NULL!	30	0	50	50	0
TRF	1498	5	1	1	11	F	0	50	50	0	50	50	0	50	50	0	50	50	0	50	50	2	50	50	0	50	50	2	53	62	0	38	12	2	51	54	4	41	18	1	#NULL!	29	1	#NULL!	39	0	50	50	0
TRF	1499	5	1	1	9	F	0	50	50	2	57	76	0	50	50	1	53	62	0	50	50	0	50	50	0	50	50	0	50	50	2	48	42	0	41	18	3	40	16	0	#NULL!	12	0	#NULL!	17	2	57	76	1
TRF	1500	5	1	1	9	F	0	50	50	0	50	50	0	50	50	0	50	50	0	50	50	0	50	50	0	50	50	1	51	54	0	38	12	1	48	42	1	36	8	0	#NULL!	12	0	#NULL!	17	0	50	50	0
TRF	1501	6	2	2	11	F	0	50	50	1	53	62	0	50	50	0	50	50	0	50	50	0	50	50	0	50	50	0	50	50	1	44	28	0	43	24	1	39	14	0	#NULL!	19	0	#NULL!	25	0	50	50	0
TRF	1502	6	1	1	12	F	2	54	65	2	56	73	0	50	50	0	50	50	0	50	50	1	50	50	0	50	50	0	50	50	4	54	65	0	42	21	5	45	31	1	#NULL!	33	0	#NULL!	21	1	52	58	1
TRF	1503	6	2	2	12	F	3	56	73	0	50	50	0	50	50	0	50	50	0	50	50	0	50	50	0	50	50	1	55	69	3	52	58	1	51	54	4	47	38	0	#NULL!	21	0	#NULL!	30	0	50	50	2
TRF	1504	6	2	2	12	F	0	50	50	2	56	73	0	50	50	0	50	50	0	50	50	0	50	50	0	50	50	0	50	50	2	50	50	0	43	24	2	44	28	0	#NULL!	21	0	#NULL!	30	0	50	50	0
TRF	1505	6	1	1	15	F	0	50	50	1	52	58	0	50	50	0	50	50	0	50	50	3	50	50	0	50	50	0	50	50	1	46	34	0	42	21	4	44	28	3	#NULL!	46	0	#NULL!	21	0	50	50	0
TRF	1506	6	1	1	12	F	0	50	50	1	52	58	0	50	50	0	50	50	0	50	50	0	50	50	0	50	50	1	52	58	1	46	34	1	49	46	2	41	18	0	#NULL!	14	0	#NULL!	21	0	50	50	0
TRF	1507	6	2	2	11	M	2	53	62	0	50	50	1	57	76	2	58	79	1	57	76	3	51	54	2	59	81	1	53	62	3	50	50	3	57	76	12	52	58	1	#NULL!	44	2	#NULL!	69	0	50	50	1
TRF	1508	6	2	2	11	M	5	59	81	5	64	92	2	62	89	5	65	93	3	65	93	11	57	76	2	59	81	8	64	92	12	63	90	10	64	92	43	63	90	5	#NULL!	69	6	#NULL!	85	3	63	90	3
TRF	1509	6	2	2	12	M	1	51	54	0	50	50	1	57	76	0	50	50	1	57	76	0	50	50	0	50	50	1	55	69	2	50	50	1	51	54	5	49	46	0	#NULL!	21	0	#NULL!	30	0	50	50	0
TRF	1510	6	1	1	11	M	1	51	54	1	53	62	0	50	50	0	50	50	1	57	76	3	50	50	3	59	81	3	55	69	2	48	42	6	56	73	13	49	46	2	#NULL!	38	1	#NULL!	39	0	50	50	0
TRF	1511	6	1	1	11	M	3	55	69	0	50	50	1	58	79	3	59	81	1	57	76	11	52	58	1	53	62	3	55	69	4	53	62	4	54	65	25	54	65	7	#NULL!	63	4	#NULL!	57	0	50	50	1
TRF	1512	6	1	1	11	M	3	55	69	3	60	84	4	67	96	7	68	97	3	64	92	15	55	69	3	59	81	9	61	87	10	62	89	12	60	84	52	62	89	8	#NULL!	65	7	#NULL!	72	2	57	76	2
TRF	1513	7	2	2	12	F	8	65	93	7	67	96	0	50	50	4	64	92	1	57	76	6	55	69	0	50	50	0	50	50	15	67	96	0	43	24	27	59	81	4	#NULL!	68	2	#NULL!	77	2	59	81	8
TRF	1514	7	1	1	16	F	3	57	76	1	52	58	0	50	50	3	62	89	0	50	50	9	52	58	3	58	79	9	63	90	4	54	65	12	61	87	28	55	69	6	#NULL!	57	3	#NULL!	62	1	52	58	2
TRF	1515	7	1	1	15	M	9	68	97	4	61	87	0	50	50	3	62	89	1	57	76	7	51	54	1	53	62	1	52	58	13	64	92	2	52	58	26	55	69	6	#NULL!	57	1	#NULL!	47	3	58	79	7
TRF	1516	7	2	2	10	F	9	65	93	6	66	95	0	50	50	3	61	87	0	50	50	9	56	73	1	55	69	0	50	50	15	66	95	1	52	58	28	58	79	8	#NULL!	80	1	#NULL!	58	2	60	84	7
TRF	1517	7	2	2	13	F	5	61	87	2	56	73	2	64	92	4	64	92	3	65	93	19	65	93	3	62	89	9	65	93	9	60	84	12	65	93	47	66	95	12	#NULL!	91	7	#NULL!	92	5	66	95	3
TRF	1518	7	1	1	14	F	4	59	81	2	56	73	0	50	50	3	62	89	0	50	50	13	54	65	1	53	62	11	64	92	6	57	76	12	61	87	34	57	76	5	#NULL!	54	8	#NULL!	79	0	50	50	2
TRF	1519	7	2	2	13	M	3	56	73	6	66	95	4	68	97	3	62	89	1	57	76	9	58	79	2	59	81	2	57	76	13	64	92	4	58	79	31	61	87	8	#NULL!	81	1	#NULL!	67	4	64	92	1
TRF	1520	7	2	2	13	M	3	56	73	1	52	58	3	66	95	1	57	76	0	50	50	1	50	50	0	50	50	2	57	76	7	58	79	2	54	65	12	53	62	0	#NULL!	21	1	#NULL!	67	1	55	69	1
TRF	1521	7	2	2	14	M	7	63	90	3	59	81	4	68	97	0	50	50	1	57	76	8	57	76	1	55	69	0	50	50	14	65	93	1	51	54	25	59	81	8	#NULL!	81	0	#NULL!	30	5	66	95	3
TRF	1522	7	1	1	10	M	1	51	54	0	50	50	2	62	89	3	59	81	1	57	76	7	50	50	2	56	73	4	56	73	3	51	54	6	56	73	21	52	58	4	#NULL!	51	3	#NULL!	52	1	54	65	0
TRF	1523	7	2	2	12	M	2	54	65	2	56	73	1	57	76	0	50	50	0	50	50	0	50	50	0	50	50	5	61	87	5	56	73	5	59	81	10	52	58	0	#NULL!	21	0	#NULL!	30	0	50	50	0
TRF	1524	7	1	1	13	M	3	57	76	6	63	90	3	65	93	12	77	99	2	60	84	20	58	79	5	62	89	18	68	97	12	63	90	23	67	96	71	67	96	10	#NULL!	69	10	#NULL!	86	1	52	58	2
TRF	1525	8	1	1	13	M	3	57	76	0	50	50	0	50	50	0	50	50	0	50	50	0	50	50	2	56	73	1	52	58	3	52	58	3	54	65	6	46	34	0	#NULL!	14	0	#NULL!	21	0	50	50	2
TRF	1526	8	1	1	16	M	6	63	90	5	62	89	0	50	50	2	59	81	1	57	76	1	50	50	0	50	50	0	50	50	11	62	89	0	42	21	17	52	58	1	#NULL!	33	0	#NULL!	21	3	58	79	2
TRF	1527	8	1	1	13	M	1	51	54	4	61	87	0	50	50	1	55	69	1	57	76	9	52	58	2	56	73	2	54	65	5	56	73	4	55	69	21	53	62	7	#NULL!	60	2	#NULL!	55	3	58	79	1
TRF	1528	8	1	1	17	M	3	57	76	2	56	73	0	50	50	5	65	93	4	66	95	23	60	84	8	67	96	17	67	96	5	56	73	25	68	97	63	65	93	8	#NULL!	63	15	#NULL!	94	3	58	79	1
TRF	1529	8	2	2	17	M	6	62	89	1	52	58	0	50	50	1	57	76	0	50	50	7	56	73	1	55	69	10	65	93	7	58	79	11	64	92	27	59	81	3	#NULL!	64	4	#NULL!	84	1	55	69	2
TRF	1530	8	2	2	14	M	3	56	73	0	50	50	0	50	50	0	50	50	0	50	50	2	51	54	1	55	69	2	57	76	3	52	58	3	56	73	8	51	54	2	#NULL!	59	0	#NULL!	30	0	50	50	0
TRF	1531	8	2	2	13	M	4	59	81	3	59	81	0	50	50	1	57	76	0	50	50	8	57	76	0	50	50	0	50	50	7	58	79	0	43	24	17	56	73	6	#NULL!	75	2	#NULL!	77	0	50	50	2
TRF	1532	8	2	2	14	M	3	56	73	1	52	58	1	57	76	2	61	87	0	50	50	2	51	54	0	50	50	1	55	69	5	56	73	1	51	54	11	53	62	1	#NULL!	48	1	#NULL!	67	1	55	69	2
TRF	1533	8	2	2	14	M	4	59	81	1	52	58	1	57	76	4	64	92	1	57	76	18	64	92	6	67	96	12	67	96	6	57	76	18	67	96	48	66	95	7	#NULL!	78	11	#NULL!	96	2	59	81	1
TRF	1534	8	1	1	15	F	7	64	92	0	50	50	0	50	50	1	55	69	0	50	50	0	50	50	0	50	50	1	52	58	7	58	79	1	49	46	11	49	46	0	#NULL!	14	0	#NULL!	21	0	50	50	3
TRF	1535	8	1	1	15		2	54	65	4	61	87	0	50	50	2	59	81	1	57	76	6	50	50	2	56	73	1	52	58	6	57	76	3	54	65	20	53	62	5	#NULL!	54	1	#NULL!	47	1	52	58	1
TRF	1536	8	1	1	14	M	4	59	81	8	67	96	1	58	79	6	67	96	3	64	92	22	60	84	3	58	79	9	63	90	13	64	92	12	61	87	56	63	90	12	#NULL!	75	10	#NULL!	86	4	61	87	4
TRF	1537	9	2	2	18	F	4	59	81	4	61	87	0	50	50	4	64	92	0	50	50	18	64	92	7	69	97	11	66	95	8	59	81	18	67	96	50	66	95	12	#NULL!	91	6	#NULL!	90	4	64	92	1
TRF	1538	9	2	2	15	F	1	51	54	1	52	58	0	50	50	0	50	50	0	50	50	2	51	54	0	50	50	4	60	84	2	50	50	4	58	79	8	51	54	1	#NULL!	48	1	#NULL!	67	0	50	50	0
TRF	1539	9	2	2	15	F	5	61	87	7	67	96	2	64	92	1	57	76	0	50	50	10	58	79	0	50	50	6	62	89	14	65	93	6	60	84	31	61	87	8	#NULL!	81	2	#NULL!	77	4	64	92	4
TRF	1540	9	2	2	15	F	4	59	81	6	66	95	0	50	50	3	62	89	0	50	50	13	60	84	3	62	89	2	57	76	10	62	89	5	59	81	32	61	87	13	#NULL!	92	0	#NULL!	30	5	66	95	1
TRF	1541	9	1	1	16	F	3	57	76	9	68	97	0	50	50	5	65	93	0	50	50	20	58	79	4	60	84	8	62	89	12	63	90	12	61	87	53	62	89	16	#NULL!	86	4	#NULL!	67	5	62	89	1
TRF	1542	9	2	2	18	F	5	61	87	5	63	90	0	50	50	1	57	76	0	50	50	11	59	81	1	55	69	4	60	84	10	62	89	5	59	81	27	59	81	10	#NULL!	87	1	#NULL!	67	2	59	81	2
TRF	1543	9	2	2	14	M	16	76	99	9	70	98	2	64	92	4	64	92	0	50	50	16	62	89	7	69	97	2	57	76	27	76	99	9	62	89	61	68	97	12	#NULL!	91	4	#NULL!	84	6	67	96	11
TRF	1544	9	2	2	16	M	12	70	98	6	66	95	6	72	99	5	66	95	3	65	93	16	62	89	9	72	99	7	63	90	24	74	99	16	67	96	68	69	97	11	#NULL!	89	5	#NULL!	87	6	67	96	7
TRF	1545	9	2	2	15	M	7	63	90	7	67	96	6	72	99	4	64	92	4	67	96	18	64	92	2	59	81	4	60	84	20	71	99	6	60	84	53	67	96	15	#NULL!	95	3	#NULL!	81	5	66	95	5
TRF	1546	9	1	1	15	M	6	63	90	10	69	97	2	62	89	1	55	69	0	50	50	14	55	69	2	56	73	1	52	58	18	68	97	3	54	65	39	58	79	11	#NULL!	72	3	#NULL!	62	5	62	89	6
TRF	1547	9	1	1	14	M	7	64	92	2	56	73	3	65	93	5	65	93	4	66	95	14	55	69	7	65	93	10	63	90	12	63	90	17	65	93	56	63	90	5	#NULL!	54	9	#NULL!	83	3	58	79	3
TRF	1548	9	1	1	14	M	6	63	90	4	61	87	3	65	93	3	62	89	2	60	84	19	58	79	6	63	90	9	63	90	13	64	92	15	63	90	54	62	89	10	#NULL!	69	9	#NULL!	83	2	55	69	3
TRF	1549	10	1	1	16	F	0	50	50	2	56	73	0	50	50	2	59	81	2	60	84	12	53	62	3	58	79	4	58	79	2	50	50	7	58	79	26	55	69	11	#NULL!	72	1	#NULL!	47	1	52	58	0
TRF	1550	10	2	2	16	F	5	61	87	0	50	50	1	57	76	1	57	76	0	50	50	5	54	65	1	55	69	6	62	89	6	57	76	7	61	87	19	57	76	1	#NULL!	48	4	#NULL!	84	0	50	50	2
TRF	1551	10	2	2	17	F	4	59	81	1	52	58	1	57	76	1	57	76	1	57	76	14	61	87	4	64	92	12	67	96	6	57	76	16	67	96	39	63	90	10	#NULL!	87	4	#NULL!	84	2	59	81	1
TRF	1552	10	2	2	17	F	6	62	89	4	61	87	0	50	50	0	50	50	0	50	50	7	56	73	1	55	69	1	55	69	10	62	89	2	54	65	19	57	76	7	#NULL!	78	0	#NULL!	30	2	59	81	2
TRF	1553	10	2	2	17	F	4	59	81	5	63	90	0	50	50	2	61	87	1	57	76	15	62	89	4	64	92	7	63	90	9	60	84	11	64	92	40	63	90	11	#NULL!	89	4	#NULL!	84	3	61	87	1
TRF	1554	10	1	1	15	F	1	51	54	1	52	58	0	50	50	0	50	50	1	57	76	5	50	50	0	50	50	2	54	65	2	50	50	2	52	58	10	49	46	4	#NULL!	50	1	#NULL!	47	0	50	50	0
TRF	1555	10	2	2	15	M	10	68	97	4	61	87	2	64	92	5	66	95	4	67	96	15	62	89	7	69	97	12	67	96	16	68	97	19	68	97	60	68	97	9	#NULL!	84	6	#NULL!	90	5	66	95	4
TRF	1556	10	2	2	15	M	11	69	97	5	63	90	0	50	50	6	68	97	6	71	99	19	65	93	5	66	95	14	68	97	16	68	97	19	68	97	69	69	97	13	#NULL!	92	6	#NULL!	90	8	70	98	5
TRF	1557	10	2	2	16	M	12	70	98	2	56	73	9	79	99	5	66	95	2	62	89	16	62	89	5	66	95	11	66	95	23	73	99	16	67	96	65	68	97	8	#NULL!	81	8	#NULL!	93	5	66	95	7
TRF	1558	10	1	1	14	M	8	66	95	6	63	90	2	62	89	7	68	97	5	68	97	17	56	73	6	63	90	11	64	92	16	66	95	17	65	93	63	65	93	8	#NULL!	63	9	#NULL!	83	5	62	89	6
TRF	1559	10	1	1	16	F	4	59	81	1	52	58	0	50	50	0	50	50	0	50	50	2	50	50	0	50	50	1	52	58	5	56	73	1	49	46	10	49	46	0	#NULL!	14	2	#NULL!	55	0	50	50	1
TRF	1560	10	1	1	15	M	9	68	97	5	62	89	0	50	50	6	67	96	3	64	92	19	58	79	6	63	90	8	62	89	14	65	93	14	63	90	61	64	92	11	#NULL!	72	8	#NULL!	79	4	61	87	4
TRF	1561	1	2	2	7	F	6	61	87	4	62	89	2	62	89	3	61	87	0	50	50	7	54	65	1	55	69	4	60	84	12	63	90	5	59	81	30	59	81	2	#NULL!	53	5	#NULL!	83	1	55	69	3
TRF	1562	1	1	1	7	F	3	55	69	2	57	76	3	65	93	0	50	50	3	64	92	9	51	54	1	53	62	2	53	62	8	59	81	3	53	62	26	54	65	3	#NULL!	45	6	#NULL!	68	0	50	50	2
TRF	1563	1	2	2	7	F	6	61	87	1	53	62	2	62	89	1	54	65	1	57	76	8	55	69	1	55	69	0	50	50	9	60	84	1	52	58	22	56	73	5	#NULL!	69	3	#NULL!	75	0	50	50	4
TRF	1564	1	2	2	8		2	53	62	1	53	62	3	65	93	3	61	87	2	63	90	15	61	87	4	66	95	4	60	84	6	55	69	8	62	89	36	62	89	6	#NULL!	73	9	#NULL!	91	1	55	69	2
TRF	1565	1	1	2	8	F	2	52	58	4	63	90	2	62	89	0	50	50	1	57	76	16	56	73	3	59	81	4	56	73	8	59	81	7	58	79	34	57	76	8	#NULL!	65	8	#NULL!	75	2	57	76	1
TRF	1566	1	1	1	7	F	7	64	92	3	60	84	1	58	79	4	62	89	1	57	76	17	56	73	4	62	89	7	60	84	11	64	92	11	60	84	48	61	87	10	#NULL!	72	7	#NULL!	72	2	57	76	4
TRF	1567	1	2	2	8	F	5	59	81	0	50	50	1	57	76	6	67	96	1	57	76	6	53	62	2	59	81	4	60	84	6	55	69	6	60	84	26	58	79	3	#NULL!	60	3	#NULL!	75	1	55	69	2
TRF	1568	1	2	2	8	F	3	55	69	1	53	62	2	62	89	3	61	87	0	50	50	8	55	69	1	55	69	3	58	79	6	55	69	4	58	79	22	56	73	5	#NULL!	69	3	#NULL!	75	1	55	69	3
TRF	1569	1	1	1	7	F	7	64	92	0	50	50	1	58	79	2	56	73	1	57	76	8	51	54	2	56	73	1	51	54	8	59	81	3	53	62	23	53	62	5	#NULL!	56	3	#NULL!	52	3	60	84	3
TRF	1570	1	1	1	7	F	3	55	69	6	66	95	14	90	99	9	72	99	4	66	95	37	69	97	10	72	99	14	65	93	23	73	99	24	68	97	101	75	99	22	#NULL!	97	15	#NULL!	93	7	69	97	3
TRF	1571	1	1	1	6	F	4	57	76	1	53	62	0	50	50	5	64	92	2	60	84	14	54	65	2	56	73	4	56	73	5	55	69	6	56	73	34	57	76	9	#NULL!	68	5	#NULL!	63	3	60	84	3
TRF	1572	1	1	1	6	F	0	50	50	1	53	62	0	50	50	4	62	89	2	60	84	14	54	65	1	53	62	8	60	84	1	45	31	9	59	81	30	56	73	6	#NULL!	59	8	#NULL!	75	1	54	65	1
TRF	1573	2	1	1	8	F	4	57	76	1	53	62	1	58	79	3	59	81	3	64	92	15	55	69	5	64	92	13	64	92	6	56	73	18	64	92	48	61	87	8	#NULL!	65	7	#NULL!	72	0	50	50	3
TRF	1574	2	1	1	6	F	3	55	69	0	50	50	2	62	89	1	53	62	1	57	76	11	52	58	1	53	62	9	61	87	5	55	69	10	59	81	30	56	73	4	#NULL!	51	7	#NULL!	72	0	50	50	1
TRF	1575	2	2	2	8	F	0	50	50	0	50	50	1	57	76	0	50	50	1	57	76	8	55	69	0	50	50	6	62	89	1	44	28	6	60	84	17	54	65	6	#NULL!	73	2	#NULL!	69	0	50	50	0
TRF	1576	2	2	2	8	F	3	55	69	0	50	50	0	50	50	0	50	50	0	50	50	2	50	50	0	50	50	6	62	89	3	50	50	6	60	84	12	52	58	0	#NULL!	19	2	#NULL!	69	1	55	69	1
TRF	1577	2	1	1	9	F	3	55	69	5	64	92	0	50	50	1	53	62	3	64	92	16	56	73	5	64	92	2	53	62	8	59	81	7	58	79	39	58	79	13	#NULL!	81	3	#NULL!	52	3	60	84	3
TRF	1578	2	2	2	9	F	3	55	69	3	60	84	1	57	76	0	50	50	0	50	50	12	58	79	1	55	69	1	53	62	7	57	76	2	55	69	21	56	73	12	#NULL!	89	0	#NULL!	25	3	63	90	2
TRF	1579	2	1	1	8	M	13	73	99	10	77	99	1	58	79	9	72	99	5	68	97	19	58	79	6	66	95	7	60	84	24	74	99	13	61	87	73	67	96	15	#NULL!	86	4	#NULL!	57	4	63	90	7
TRF	1580	2	1	1	8	F	0	50	50	5	64	92	0	50	50	1	53	62	0	50	50	18	57	76	3	59	81	10	62	89	5	55	69	13	61	87	37	58	79	8	#NULL!	65	10	#NULL!	82	0	50	50	0
TRF	1581	2	1	1	9	F	0	50	50	2	57	76	2	62	89	2	56	73	2	60	84	6	50	50	2	56	73	1	51	54	4	53	62	3	53	62	19	52	58	5	#NULL!	56	1	#NULL!	39	2	57	76	0
TRF	1582	2	2	2	13	F	1	51	54	2	56	73	0	50	50	2	61	87	0	50	50	6	55	69	1	55	69	2	57	76	3	52	58	3	56	73	15	55	69	5	#NULL!	72	1	#NULL!	67	2	59	81	2
TRF	1583	2	2	2	8	F	3	55	69	1	53	62	2	62	89	1	54	65	1	57	76	3	51	54	2	59	81	1	53	62	6	55	69	3	57	76	14	53	62	2	#NULL!	53	1	#NULL!	58	1	55	69	2
TRF	1584	2	2	2	8	F	4	57	76	1	53	62	0	50	50	3	61	87	0	50	50	4	52	58	0	50	50	10	66	95	5	54	65	10	64	92	23	56	73	2	#NULL!	53	2	#NULL!	69	2	60	84	1
TRF	1585	3	1	1	9	F	7	64	92	2	57	76	4	67	96	3	59	81	0	50	50	5	50	50	0	50	50	1	51	54	13	66	95	1	48	42	23	53	62	5	#NULL!	56	0	#NULL!	17	1	54	65	4
TRF	1586	3	2	2	9	F	4	57	76	1	53	62	2	62	89	1	54	65	0	50	50	2	50	50	2	59	81	0	50	50	7	57	76	2	55	69	12	52	58	2	#NULL!	53	0	#NULL!	25	1	55	69	2
TRF	1587	3	2	2	9	F	5	59	81	1	53	62	2	62	89	1	54	65	0	50	50	4	52	58	2	59	81	0	50	50	8	58	79	2	55	69	15	53	62	4	#NULL!	65	0	#NULL!	25	1	55	69	2
TRF	1588	3	1	1	10	F	10	69	97	2	57	76	1	58	79	1	53	62	0	50	50	5	50	50	1	53	62	1	51	54	13	66	95	2	51	54	22	53	62	3	#NULL!	45	2	#NULL!	47	2	57	76	6
TRF	1589	3	1	1	11	F	5	59	81	1	53	62	3	65	93	0	50	50	0	50	50	7	50	50	0	50	50	0	50	50	9	60	84	0	41	18	17	51	54	5	#NULL!	56	2	#NULL!	47	1	54	65	3
TRF	1590	3	2	2	9	F	6	61	87	3	60	84	4	67	96	2	58	79	0	50	50	6	53	62	2	59	81	0	50	50	13	64	92	2	55	69	24	57	76	6	#NULL!	73	0	#NULL!	25	0	50	50	3
TRF	1591	3	2	2	9	F	0	50	50	0	50	50	1	57	76	4	62	89	0	50	50	4	52	58	2	59	81	6	62	89	1	44	28	8	62	89	17	54	65	1	#NULL!	44	3	#NULL!	75	1	55	69	0
TRF	1592	3	2	2	10	F	0	50	50	0	50	50	0	50	50	0	50	50	0	50	50	0	50	50	0	50	50	0	50	50	0	37	10	0	43	24	0	33	5	0	#NULL!	19	0	#NULL!	25	0	50	50	0
TRF	1593	3	2	2	9	F	1	51	54	0	50	50	0	50	50	0	50	50	0	50	50	0	50	50	0	50	50	1	53	62	1	44	28	1	52	58	3	44	28	0	#NULL!	19	0	#NULL!	25	0	50	50	0
TRF	1594	3	2	2	8	F	0	50	50	0	50	50	0	50	50	0	50	50	0	50	50	0	50	50	0	50	50	0	50	50	0	37	10	0	43	24	0	33	5	0	#NULL!	19	0	#NULL!	25	0	50	50	0
TRF	1595	3	1	1	10	F	0	50	50	1	53	62	0	50	50	0	50	50	0	50	50	1	50	50	0	50	50	0	50	50	1	45	31	0	41	18	2	38	12	1	#NULL!	29	0	#NULL!	17	1	54	65	0
TRF	1596	3	1	1	9	F	1	51	54	0	50	50	0	50	50	1	53	62	0	50	50	3	50	50	0	50	50	2	53	62	1	45	31	2	51	54	7	45	31	0	#NULL!	12	3	#NULL!	52	0	50	50	1
TRF	1597	4	2	2	10	F	4	57	76	1	53	62	1	57	76	1	54	65	0	50	50	3	51	54	0	50	50	0	50	50	6	55	69	0	43	24	10	50	50	2	#NULL!	53	1	#NULL!	58	0	50	50	2
TRF	1598	4	1	1	10	F	1	51	54	1	53	62	1	58	79	0	50	50	0	50	50	2	50	50	0	50	50	0	50	50	3	51	54	0	41	18	5	43	24	2	#NULL!	38	0	#NULL!	17	0	50	50	0
TRF	1599	4	2	2	10	F	2	53	62	1	53	62	1	57	76	0	50	50	0	50	50	0	50	50	0	50	50	0	50	50	4	52	58	0	43	24	4	45	31	0	#NULL!	19	0	#NULL!	25	0	50	50	1
TRF	1600	4	1	1	11	F	12	71	99	9	73	99	1	58	79	7	68	97	3	64	92	23	60	84	2	56	73	1	51	54	22	72	99	3	53	62	60	64	92	20	#NULL!	95	3	#NULL!	52	3	60	84	7
TRF	1601	4	1	1	12	F	5	61	87	1	52	58	1	58	79	0	50	50	0	50	50	1	50	50	0	50	50	0	50	50	7	58	79	0	42	21	8	47	38	1	#NULL!	33	0	#NULL!	21	0	50	50	2
TRF	1602	4	2	2	10	F	6	61	87	0	50	50	1	57	76	0	50	50	0	50	50	0	50	50	0	50	50	1	53	62	7	57	76	1	52	58	9	50	50	0	#NULL!	19	0	#NULL!	25	1	55	69	3
TRF	1603	4	1	1	11	F	2	52	58	0	50	50	0	50	50	1	53	62	0	50	50	3	50	50	0	50	50	5	58	79	2	48	42	5	55	69	11	47	38	0	#NULL!	12	3	#NULL!	52	0	50	50	0
TRF	1604	4	1	1	11	F	4	57	76	0	50	50	0	50	50	2	56	73	0	50	50	4	50	50	0	50	50	0	50	50	4	53	62	0	41	18	10	47	38	3	#NULL!	45	1	#NULL!	39	0	50	50	1
TRF	1605	4	1	1	11	F	3	55	69	4	63	90	0	50	50	2	56	73	0	50	50	15	55	69	3	59	81	1	51	54	7	58	79	4	54	65	30	56	73	13	#NULL!	81	2	#NULL!	47	3	60	84	2
TRF	1606	4	2	2	10	F	2	53	62	0	50	50	0	50	50	2	58	79	0	50	50	3	51	54	0	50	50	2	56	73	2	47	38	2	55	69	9	50	50	1	#NULL!	44	2	#NULL!	69	0	50	50	0
TRF	1607	4	2	2	11	F	1	51	54	0	50	50	0	50	50	1	54	65	0	50	50	0	50	50	0	50	50	2	56	73	1	44	28	2	55	69	4	45	31	0	#NULL!	19	0	#NULL!	25	0	50	50	0
TRF	1608	4	2	2	10	F	2	53	62	0	50	50	0	50	50	1	54	65	0	50	50	0	50	50	0	50	50	1	53	62	2	47	38	1	52	58	4	45	31	0	#NULL!	19	0	#NULL!	25	0	50	50	1
TRF	1609	5	2	2	11	F	6	61	87	1	53	62	5	68	97	2	58	79	0	50	50	0	50	50	2	59	81	0	50	50	12	63	90	2	55	69	18	55	69	0	#NULL!	19	0	#NULL!	25	1	55	69	5
TRF	1610	5	1	1	12	F	6	63	90	3	59	81	4	67	96	1	55	69	0	50	50	10	52	58	0	50	50	3	56	73	13	64	92	3	54	65	28	55	69	8	#NULL!	63	2	#NULL!	55	1	52	58	4
TRF	1611	5	2	2	11	F	7	62	89	5	64	92	1	57	76	0	50	50	0	50	50	6	53	62	0	50	50	1	53	62	13	64	92	1	52	58	21	56	73	5	#NULL!	69	1	#NULL!	58	3	63	90	4
TRF	1612	5	2	2	11	F	4	57	76	6	66	95	2	62	89	0	50	50	3	65	93	10	57	76	1	55	69	1	53	62	12	63	90	2	55	69	27	58	79	8	#NULL!	80	2	#NULL!	69	5	67	96	2
TRF	1613	5	1	1	12	F	0	50	50	2	56	73	1	58	79	4	64	92	0	50	50	15	55	69	4	60	84	4	58	79	3	52	58	8	59	81	32	56	73	7	#NULL!	60	8	#NULL!	79	2	55	69	0
TRF	1614	5	1	1	11	F	4	57	76	0	50	50	4	67	96	0	50	50	0	50	50	0	50	50	1	53	62	1	51	54	8	59	81	2	51	54	10	47	38	0	#NULL!	12	0	#NULL!	17	0	50	50	3
TRF	1615	5	1	1	12	F	2	54	65	1	52	58	0	50	50	1	55	69	0	50	50	8	51	54	0	50	50	2	54	65	3	52	58	2	52	58	14	51	54	3	#NULL!	46	5	#NULL!	71	0	50	50	0
TRF	1616	5	1	1	12	F	4	59	81	0	50	50	0	50	50	1	55	69	0	50	50	4	50	50	0	50	50	0	50	50	4	54	65	0	42	21	12	50	50	0	#NULL!	14	4	#NULL!	67	0	50	50	1
TRF	1617	5	1	1	11	F	3	55	69	0	50	50	0	50	50	2	56	73	0	50	50	8	51	54	0	50	50	2	53	62	3	51	54	2	51	54	17	51	54	2	#NULL!	38	6	#NULL!	68	0	50	50	1
TRF	1618	5	2	2	12	F	4	59	81	0	50	50	0	50	50	3	62	89	0	50	50	13	60	84	2	59	81	8	64	92	4	54	65	10	63	90	30	61	87	5	#NULL!	72	8	#NULL!	93	0	50	50	2
TRF	1619	5	2	2	11	F	6	61	87	5	64	92	0	50	50	0	50	50	0	50	50	0	50	50	0	50	50	0	50	50	11	62	89	0	43	24	11	51	54	0	#NULL!	19	0	#NULL!	25	1	55	69	2
TRF	1620	5	2	2	11	F	4	57	76	0	50	50	0	50	50	2	58	79	0	50	50	0	50	50	0	50	50	2	56	73	4	52	58	2	55	69	8	49	46	0	#NULL!	19	0	#NULL!	25	0	50	50	1
TRF	1621	6	2	1	13	F	5	61	87	2	56	73	0	50	50	3	62	89	0	50	50	7	56	73	1	55	69	2	57	76	7	58	79	3	56	73	21	57	76	6	#NULL!	75	1	#NULL!	67	2	59	81	3
TRF	1622	6	1	1	13	M	4	59	81	1	52	58	0	50	50	0	50	50	0	50	50	5	50	50	2	56	73	1	52	58	5	56	73	3	54	65	14	51	54	4	#NULL!	50	1	#NULL!	47	0	50	50	2
TRF	1623	6	2	2	13	M	4	59	81	1	52	58	2	64	92	2	61	87	0	50	50	3	52	58	1	55	69	2	57	76	7	58	79	3	56	73	17	56	73	1	#NULL!	48	2	#NULL!	77	2	59	81	0
TRF	1624	6	2	2	12	F	3	56	73	0	50	50	0	50	50	2	61	87	0	50	50	5	54	65	0	50	50	7	63	90	3	52	58	7	61	87	17	56	73	1	#NULL!	48	4	#NULL!	84	0	50	50	0
TRF	1625	6	2	2	12	F	6	62	89	2	56	73	0	50	50	3	62	89	1	57	76	22	67	96	2	59	81	8	64	92	8	59	81	10	63	90	46	65	93	14	#NULL!	94	8	#NULL!	93	3	61	87	3
TRF	1626	6	1	1	12	M	2	54	65	2	56	73	0	50	50	0	50	50	1	57	76	11	53	62	2	56	73	2	54	65	4	54	65	4	55	69	20	53	62	6	#NULL!	57	5	#NULL!	71	3	58	79	1
TRF	1627	6	2	2	14	M	10	68	97	2	56	73	1	57	76	0	50	50	1	57	76	14	61	87	2	59	81	5	61	87	13	64	92	7	61	87	37	63	90	10	#NULL!	87	4	#NULL!	84	3	61	87	7
TRF	1628	6	2	2	13	M	13	72	99	8	69	97	2	64	92	2	61	87	1	57	76	13	60	84	6	67	96	8	64	92	23	73	99	14	65	93	57	67	96	9	#NULL!	84	4	#NULL!	84	7	69	97	7
TRF	1629	6	2	2	14	M	5	61	87	4	61	87	3	66	95	0	50	50	1	57	76	5	54	65	5	66	95	5	61	87	12	64	92	10	63	90	28	60	84	3	#NULL!	64	2	#NULL!	77	4	64	92	3
TRF	1630	6	1	1	12	M	13	74	99	5	62	89	0	50	50	8	69	97	0	50	50	18	57	76	7	65	93	7	61	87	18	68	97	14	63	90	61	64	92	13	#NULL!	78	5	#NULL!	71	6	64	92	7
TRF	1631	6	1	1	14	M	5	61	87	0	50	50	0	50	50	2	59	81	1	57	76	14	55	69	5	62	89	16	67	96	5	56	73	21	66	95	43	59	81	2	#NULL!	40	12	#NULL!	90	2	55	69	0
TRF	1632	6	1	1	13	M	9	68	97	5	62	89	0	50	50	4	64	92	3	64	92	27	62	89	6	63	90	11	64	92	14	65	93	17	65	93	70	67	96	18	#NULL!	90	9	#NULL!	83	4	61	87	5
TRF	1633	7	1	1	13	M	6	63	90	1	52	58	0	50	50	5	65	93	6	70	98	8	51	54	4	60	84	15	66	95	7	58	79	19	65	93	45	60	84	2	#NULL!	40	6	#NULL!	74	2	55	69	3
TRF	1634	7	2	2	14	M	5	61	87	1	52	58	0	50	50	4	64	92	5	69	97	39	82	99	8	70	98	22	75	99	6	57	76	30	74	99	87	73	99	21	#NULL!	99	18	#NULL!	99	3	61	87	2
TRF	1635	7	2	2	14	M	14	73	99	5	63	90	1	57	76	2	61	87	1	57	76	12	60	84	1	55	69	5	61	87	20	71	99	6	60	84	42	64	92	11	#NULL!	89	1	#NULL!	67	3	61	87	7
TRF	1636	7	1	1	13	M	8	66	95	5	62	89	0	50	50	2	59	81	2	60	84	5	50	50	2	56	73	3	56	73	13	64	92	5	56	73	30	56	73	5	#NULL!	54	0	#NULL!	21	1	52	58	3
TRF	1637	7	2	2	13	M	2	54	65	5	63	90	0	50	50	2	61	87	1	57	76	6	55	69	8	70	98	14	68	97	7	58	79	22	69	97	39	63	90	1	#NULL!	48	5	#NULL!	87	0	50	50	1
TRF	1638	7	2	2	14	M	12	70	98	4	61	87	3	66	95	2	61	87	3	65	93	1	50	50	1	55	69	4	60	84	19	71	99	5	59	81	32	61	87	0	#NULL!	21	1	#NULL!	67	2	59	81	6
TRF	1639	7	2	2	14	F	2	54	65	1	52	58	0	50	50	1	57	76	0	50	50	5	54	65	2	59	81	1	55	69	3	52	58	3	56	73	12	53	62	3	#NULL!	64	2	#NULL!	77	0	50	50	1
TRF	1640	7	2	2	16	F	4	59	81	2	56	73	1	57	76	0	50	50	0	50	50	6	55	69	1	55	69	1	55	69	7	58	79	2	54	65	15	55	69	6	#NULL!	75	0	#NULL!	30	1	55	69	3
TRF	1641	7	2	2	13	F	0	50	50	0	50	50	0	50	50	0	50	50	0	50	50	0	50	50	0	50	50	1	55	69	0	39	14	1	51	54	1	41	18	0	#NULL!	21	0	#NULL!	30	0	50	50	0
TRF	1642	7	1	1	13	F	4	59	81	1	52	58	2	62	89	3	62	89	1	57	76	12	53	62	3	58	79	4	58	79	7	58	79	7	58	79	30	56	73	5	#NULL!	54	7	#NULL!	77	0	50	50	1
TRF	1643	7	1	1	14	F	5	61	87	5	62	89	1	58	79	3	62	89	1	57	76	10	52	58	5	62	89	0	50	50	11	62	89	5	56	73	30	56	73	10	#NULL!	69	0	#NULL!	21	3	58	79	4
TRF	1644	7	1	1	13	F	5	61	87	2	56	73	3	65	93	3	62	89	3	64	92	9	52	58	3	58	79	7	61	87	10	61	87	10	60	84	35	57	76	5	#NULL!	54	4	#NULL!	67	2	55	69	5
TRF	1645	8	2	2	14	M	4	59	81	3	59	81	3	66	95	3	62	89	1	57	76	2	51	54	1	55	69	2	57	76	10	62	89	3	56	73	20	57	76	1	#NULL!	48	1	#NULL!	67	0	50	50	4
TRF	1646	8	1	1	15	M	4	59	81	4	61	87	2	62	89	2	59	81	4	66	95	18	57	76	2	56	73	12	64	92	10	61	87	14	63	90	48	60	84	15	#NULL!	84	3	#NULL!	62	3	58	79	3
TRF	1647	8	1	1	15	M	4	59	81	3	59	81	3	65	93	0	50	50	0	50	50	3	50	50	1	53	62	6	60	84	10	61	87	7	58	79	20	53	62	1	#NULL!	33	2	#NULL!	55	0	50	50	1
TRF	1648	8	1	1	16	M	2	54	65	1	52	58	1	58	79	1	55	69	1	57	76	9	52	58	0	50	50	8	62	89	4	54	65	8	59	81	23	54	65	4	#NULL!	50	5	#NULL!	71	0	50	50	1
TRF	1649	8	2	2	15	M	10	68	97	1	52	58	6	72	99	7	70	98	4	67	96	23	67	96	5	66	95	13	67	96	17	69	97	18	67	96	70	69	97	15	#NULL!	95	8	#NULL!	93	3	61	87	4
TRF	1650	8	2	2	14	M	2	54	65	1	52	58	5	70	98	1	57	76	0	50	50	2	51	54	2	59	81	3	59	81	8	59	81	5	59	81	17	56	73	1	#NULL!	48	1	#NULL!	67	0	50	50	2
TRF	1651	8	2	2	12	F	9	67	96	7	67	96	0	50	50	2	61	87	0	50	50	6	55	69	1	55	69	2	57	76	16	68	97	3	56	73	28	60	84	5	#NULL!	72	1	#NULL!	67	4	64	92	5
TRF	1652	8	2	2	15	F	8	65	93	1	52	58	0	50	50	5	66	95	3	65	93	5	54	65	3	62	89	5	61	87	9	60	84	8	62	89	34	62	89	3	#NULL!	64	2	#NULL!	77	2	59	81	4
TRF	1653	8	2	2	13	M	10	68	97	7	67	96	2	64	92	7	70	98	3	65	93	15	62	89	3	62	89	4	60	84	19	71	99	7	61	87	52	67	96	14	#NULL!	94	1	#NULL!	67	7	69	97	5
TRF	1654	8	1	1	14	F	15	77	99	12	79	99	1	58	79	6	67	96	0	50	50	20	58	79	3	58	79	4	58	79	28	76	99	7	58	79	64	65	93	19	#NULL!	92	1	#NULL!	47	8	69	97	10
TRF	1655	8	1	1	15	F	8	66	95	6	63	90	0	50	50	7	68	97	0	50	50	29	64	92	9	68	97	12	64	92	14	65	93	21	66	95	77	68	97	20	#NULL!	93	9	#NULL!	83	7	67	96	4
TRF	1656	8	1	1	14	F	5	61	87	4	61	87	0	50	50	7	68	97	8	74	99	41	75	99	13	75	99	30	84	99	9	60	84	43	79	99	110	75	99	23	#NULL!	97	18	#NULL!	98	4	61	87	2
TRF	1657	9	1	1	18	M	0	50	50	3	59	81	0	50	50	0	50	50	0	50	50	4	50	50	1	53	62	0	50	50	3	52	58	1	49	46	8	47	38	4	#NULL!	50	0	#NULL!	21	3	58	79	0
TRF	1658	9	2	2	14	F	0	50	50	3	59	81	0	50	50	1	57	76	0	50	50	3	52	58	1	55	69	0	50	50	3	52	58	1	51	54	8	51	54	3	#NULL!	64	0	#NULL!	30	3	61	87	0
TRF	1659	9	1	1	16	M	0	50	50	0	50	50	1	58	79	0	50	50	0	50	50	1	50	50	0	50	50	1	52	58	1	46	34	1	49	46	3	43	24	1	#NULL!	33	0	#NULL!	21	0	50	50	0
TRF	1660	9	2	2	15	M	0	50	50	0	50	50	1	57	76	0	50	50	0	50	50	1	50	50	0	50	50	0	50	50	1	46	34	0	43	24	3	46	34	1	#NULL!	48	0	#NULL!	30	0	50	50	0
TRF	1661	9	1	1	16	M	0	50	50	1	52	58	0	50	50	1	55	69	0	50	50	0	50	50	0	50	50	0	50	50	1	46	34	0	42	21	3	43	24	0	#NULL!	14	0	#NULL!	21	1	52	58	0
TRF	1662	9	2	2	15	M	3	56	73	1	52	58	1	57	76	0	50	50	0	50	50	0	50	50	0	50	50	1	55	69	5	56	73	1	51	54	8	51	54	0	#NULL!	21	0	#NULL!	30	1	55	69	1
TRF	1663	9	2	2	13	M	7	63	90	6	66	95	1	57	76	2	61	87	2	62	89	14	61	87	2	59	81	2	57	76	14	65	93	4	58	79	36	62	89	13	#NULL!	92	1	#NULL!	67	5	66	95	5
TRF	1664	9	2	2	14	F	9	67	96	4	61	87	1	57	76	3	62	89	2	62	89	2	51	54	1	55	69	5	61	87	14	65	93	6	60	84	29	60	84	1	#NULL!	48	1	#NULL!	67	2	59	81	4
TRF	1665	9	2	2	15	F	17	78	99	7	67	96	5	70	98	6	68	97	4	67	96	13	60	84	5	66	95	6	62	89	29	77	99	11	64	92	65	68	97	13	#NULL!	92	0	#NULL!	30	3	61	87	9
TRF	1666	9	1	1	15	F	4	59	81	1	52	58	1	58	79	3	62	89	3	64	92	9	52	58	0	50	50	5	59	81	6	57	76	5	56	73	29	56	73	5	#NULL!	54	4	#NULL!	67	2	55	69	3
TRF	1667	9	1	1	14	M	3	57	76	0	50	50	0	50	50	4	64	92	4	66	95	31	65	93	6	63	90	25	76	99	3	52	58	31	71	99	75	68	97	13	#NULL!	78	18	#NULL!	98	2	55	69	0
TRF	1668	9	1	1	16	F	4	59	81	7	65	93	0	50	50	2	59	81	1	57	76	16	56	73	5	62	89	8	62	89	11	62	89	13	62	89	44	60	84	15	#NULL!	84	1	#NULL!	47	5	62	89	2
TRF	1669	10	1	1	16	M	11	71	99	8	67	96	1	58	79	5	65	93	5	68	97	38	69	97	17	84	99	19	69	97	20	70	98	36	74	99	108	75	99	24	#NULL!	98	14	#NULL!	93	7	67	96	6
TRF	1670	10	2	2	17	F	12	70	98	12	83	99	3	66	95	6	68	97	3	65	93	18	64	92	1	55	69	4	60	84	27	76	99	5	59	81	59	67	96	17	#NULL!	97	1	#NULL!	67	6	67	96	9
TRF	1671	10	1	1	17	F	5	61	87	1	52	58	0	50	50	2	59	81	0	50	50	8	51	54	3	58	79	3	56	73	6	57	76	6	57	76	23	54	65	8	#NULL!	63	0	#NULL!	21	1	52	58	3
TRF	1672	10	2	2	18	F	5	61	87	1	52	58	4	68	97	4	64	92	0	50	50	7	56	73	2	59	81	3	59	81	10	62	89	5	59	81	27	59	81	6	#NULL!	75	1	#NULL!	67	1	55	69	4
TRF	1673	10	1	1	17	M	3	57	76	1	52	58	2	62	89	2	59	81	0	50	50	8	51	54	2	56	73	2	54	65	6	57	76	4	55	69	23	54	65	7	#NULL!	60	1	#NULL!	47	0	50	50	1
TRF	1674	10	2	2	16	M	15	75	99	4	61	87	3	66	95	4	64	92	0	50	50	4	53	62	1	55	69	6	62	89	22	73	99	7	61	87	39	63	90	3	#NULL!	64	1	#NULL!	67	3	61	87	8
TRF	1675	10	2	2	15	F	4	59	81	0	50	50	0	50	50	1	57	76	0	50	50	0	50	50	0	50	50	0	50	50	4	54	65	0	43	24	5	49	46	0	#NULL!	21	0	#NULL!	30	0	50	50	1
TRF	1676	10	2	2	16	F	1	51	54	2	56	73	2	64	92	2	61	87	1	57	76	7	56	73	1	55	69	6	62	89	5	56	73	7	61	87	25	59	81	5	#NULL!	72	2	#NULL!	77	4	64	92	0
TRF	1677	10	2	2	16	M	3	56	73	1	52	58	1	57	76	0	50	50	0	50	50	1	50	50	0	50	50	0	50	50	5	56	73	0	43	24	7	50	50	1	#NULL!	48	0	#NULL!	30	2	59	81	2
TRF	1678	10	1	1	15	M	1	51	54	2	56	73	1	58	79	0	50	50	1	57	76	6	50	50	1	53	62	1	52	58	4	54	65	2	52	58	14	51	54	4	#NULL!	50	2	#NULL!	55	3	58	79	0
TRF	1679	10	1	1	15	M	1	51	54	1	52	58	0	50	50	1	55	69	0	50	50	6	50	50	1	53	62	4	58	79	2	50	50	5	56	73	15	51	54	1	#NULL!	33	5	#NULL!	71	0	50	50	1
TRF	1680	10	1	1	17	F	2	54	65	0	50	50	0	50	50	0	50	50	0	50	50	2	50	50	1	53	62	2	54	65	2	50	50	3	54	65	7	47	38	1	#NULL!	33	1	#NULL!	47	0	50	50	1
TRF	1681	1	1	2	13	F	6	63	90	7	65	93	1	58	79	4	64	92	1	57	76	18	57	76	4	60	84	1	52	58	14	65	93	5	56	73	43	59	81	18	#NULL!	90	0	#NULL!	21	6	64	92	4
TRF	1682	1	1	1	13	M	5	61	87	1	52	58	0	50	50	1	55	69	0	50	50	12	53	62	0	50	50	2	54	65	6	57	76	2	52	58	21	53	62	10	#NULL!	69	2	#NULL!	55	1	52	58	2
TRF	1683	1	1	1	9	M	9	68	97	2	57	76	1	58	79	5	64	92	3	64	92	16	56	73	5	64	92	8	60	84	12	65	93	13	61	87	52	62	89	9	#NULL!	68	7	#NULL!	72	3	60	84	5
TRF	1684	1	1	1	15	M	3	57	76	3	59	81	1	58	79	7	68	97	3	64	92	13	54	65	2	56	73	3	56	73	7	58	79	5	56	73	36	57	76	9	#NULL!	67	4	#NULL!	67	3	58	79	4
TRF	1685	1	2	2	8	F	0	50	50	1	53	62	0	50	50	1	54	65	0	50	50	7	54	65	0	50	50	1	53	62	1	44	28	1	52	58	12	52	58	6	#NULL!	73	1	#NULL!	58	1	55	69	0
TRF	1686	1	2	2	11	M	10	67	96	4	62	89	0	50	50	3	61	87	1	57	76	18	62	89	2	59	81	3	58	79	14	65	93	5	59	81	43	63	90	17	#NULL!	95	1	#NULL!	58	3	63	90	6
TRF	1687	1	1	1	8	M	2	52	58	2	57	76	0	50	50	1	53	62	0	50	50	3	50	50	0	50	50	1	51	54	4	53	62	1	48	42	9	46	34	3	#NULL!	45	0	#NULL!	17	3	60	84	0
TRF	1688	1	1	1	6	F	0	50	50	1	53	62	0	50	50	0	50	50	0	50	50	2	50	50	0	50	50	2	53	62	1	45	31	2	51	54	6	44	28	2	#NULL!	38	0	#NULL!	17	1	54	65	0
TRF	1689	1	1	1	7	F	9	68	97	4	63	90	4	67	96	9	72	99	3	64	92	25	61	87	6	66	95	14	65	93	17	69	97	20	66	95	78	69	97	14	#NULL!	83	11	#NULL!	85	6	67	96	4
TRF	1690	1	2	2	6	F	2	53	62	0	50	50	0	50	50	0	50	50	0	50	50	3	51	54	0	50	50	0	50	50	2	47	38	0	43	24	6	47	38	1	#NULL!	44	2	#NULL!	69	0	50	50	1
TRF	1691	1	2	2	7	F	0	50	50	1	53	62	0	50	50	2	58	79	0	50	50	2	50	50	0	50	50	0	50	50	1	44	28	0	43	24	5	46	34	0	#NULL!	19	2	#NULL!	69	1	55	69	2
TRF	1692	1	2	2	6	F	3	55	69	3	60	84	1	57	76	5	65	93	2	63	90	19	63	90	3	63	90	9	65	93	7	57	76	12	66	95	48	64	92	11	#NULL!	87	8	#NULL!	90	3	63	90	4
TRF	1693	2	1	1	7	F	3	55	69	3	60	84	3	65	93	1	53	62	0	50	50	3	50	50	1	53	62	0	50	50	9	60	84	1	48	42	14	49	46	3	#NULL!	45	0	#NULL!	17	1	54	65	2
TRF	1694	2	2	2	8	F	3	55	69	2	57	76	2	62	89	1	54	65	1	57	76	5	53	62	0	50	50	4	60	84	7	57	76	4	58	79	18	55	69	3	#NULL!	60	2	#NULL!	69	2	60	84	2
TRF	1695	2	2	2	6	F	4	57	76	2	57	76	2	62	89	3	61	87	0	50	50	13	59	81	2	59	81	3	58	79	8	58	79	5	59	81	29	59	81	11	#NULL!	87	2	#NULL!	69	2	60	84	4
TRF	1696	2	2	2	6	F	5	59	81	2	57	76	2	62	89	2	58	79	1	57	76	9	56	73	1	55	69	1	53	62	9	60	84	2	55	69	23	56	73	8	#NULL!	80	1	#NULL!	58	3	63	90	4
TRF	1697	2	2	2	7	F	5	59	81	0	50	50	3	65	93	1	54	65	2	63	90	7	54	65	1	55	69	4	60	84	8	58	79	5	59	81	25	57	76	4	#NULL!	65	3	#NULL!	75	1	55	69	2
TRF	1698	2	2	2	7	M	5	59	81	1	53	62	4	67	96	1	54	65	2	63	90	9	56	73	2	59	81	5	61	87	10	61	87	7	61	87	32	60	84	7	#NULL!	77	2	#NULL!	69	1	55	69	2
TRF	1699	2	1	1	7	F	3	55	69	1	53	62	0	50	50	3	59	81	2	60	84	13	54	65	2	56	73	11	63	90	4	53	62	13	61	87	35	57	76	8	#NULL!	65	5	#NULL!	63	3	60	84	0
TRF	1700	2	1	1	8	F	3	55	69	0	50	50	0	50	50	1	53	62	1	57	76	2	50	50	0	50	50	3	55	69	3	51	54	3	53	62	10	47	38	1	#NULL!	29	1	#NULL!	39	1	54	65	2
TRF	1701	2	1	1	6	F	3	55	69	3	60	84	4	67	96	8	70	98	4	66	95	31	65	93	5	64	92	10	62	89	10	62	89	15	62	89	70	67	96	20	#NULL!	95	11	#NULL!	85	5	65	93	4
TRF	1702	2	2	2	6	F	1	51	54	1	53	62	2	62	89	3	61	87	0	50	50	8	55	69	1	55	69	0	50	50	4	52	58	1	52	58	19	55	69	5	#NULL!	69	3	#NULL!	75	1	55	69	2
TRF	1703	2	2	2	11	F	14	71	99	7	68	97	6	70	98	10	74	99	7	74	99	30	69	97	5	68	97	16	69	97	27	73	99	21	69	97	100	76	99	17	#NULL!	95	13	#NULL!	96	5	67	96	7
TRF	1704	2	2	2	9	F	0	50	50	0	50	50	0	50	50	1	54	65	2	63	90	10	57	76	0	50	50	3	58	79	0	37	10	3	57	76	16	54	65	6	#NULL!	73	4	#NULL!	79	0	50	50	1
TRF	1705	3	1	1	11	F	6	61	87	6	66	95	0	50	50	2	56	73	0	50	50	12	53	62	2	56	73	2	53	62	12	65	93	4	54	65	31	56	73	10	#NULL!	72	2	#NULL!	47	5	65	93	2
TRF	1706	3	1	1	11	F	3	55	69	2	57	76	0	50	50	3	59	81	0	50	50	9	51	54	3	59	81	4	56	73	5	55	69	7	58	79	25	54	65	6	#NULL!	59	3	#NULL!	52	1	54	65	1
TRF	1707	3	2	2	8	F	10	67	96	8	70	98	3	65	93	4	62	89	1	57	76	18	62	89	3	63	90	7	63	90	21	69	97	10	64	92	56	66	95	13	#NULL!	90	5	#NULL!	83	10	77	99	6
TRF	1708	3	2	2	9	F	5	59	81	4	62	89	0	50	50	2	58	79	0	50	50	13	59	81	1	55	69	4	60	84	9	60	84	5	59	81	29	59	81	8	#NULL!	80	5	#NULL!	83	5	67	96	1
TRF	1709	3	2	2	8	F	6	61	87	3	60	84	2	62	89	6	67	96	1	57	76	11	57	76	3	63	90	11	66	95	11	62	89	14	67	96	45	64	92	5	#NULL!	69	6	#NULL!	85	0	50	50	5
TRF	1710	3	2	2	8	F	10	67	96	1	53	62	2	62	89	6	67	96	0	50	50	5	53	62	1	55	69	8	64	92	13	64	92	9	63	90	33	61	87	1	#NULL!	44	4	#NULL!	79	1	55	69	7
TRF	1711	3	2	2	11	F	3	55	69	1	53	62	0	50	50	1	54	65	0	50	50	6	53	62	1	55	69	0	50	50	4	52	58	1	52	58	13	52	58	5	#NULL!	69	1	#NULL!	58	1	55	69	2
TRF	1712	3	2	2	8	F	3	55	69	3	60	84	3	65	93	5	65	93	0	50	50	18	62	89	3	63	90	11	66	95	9	60	84	14	67	96	51	65	93	10	#NULL!	85	8	#NULL!	90	6	68	97	3
TRF	1713	3	1	1	9	F	2	52	58	3	60	84	0	50	50	2	56	73	1	57	76	2	50	50	2	56	73	1	51	54	5	55	69	3	53	62	15	50	50	2	#NULL!	38	0	#NULL!	17	0	50	50	1
TRF	1714	3	1	1	8	F	2	52	58	0	50	50	1	58	79	0	50	50	1	57	76	4	50	50	1	53	62	1	51	54	3	51	54	2	51	54	11	47	38	2	#NULL!	38	2	#NULL!	47	0	50	50	1
TRF	1715	3	1	1	12	F	14	75	99	8	67	96	10	80	99	8	69	97	9	76	99	21	59	81	2	56	73	7	61	87	32	79	99	9	59	81	87	69	97	14	#NULL!	81	7	#NULL!	77	10	73	99	7
TRF	1716	3	2	2	12	F	0	50	50	0	50	50	0	50	50	0	50	50	0	50	50	0	50	50	0	50	50	0	50	50	0	39	14	0	43	24	0	35	7	0	#NULL!	21	0	#NULL!	30	0	50	50	0
TRF	1717	4	1	1	13	M	3	57	76	0	50	50	0	50	50	0	50	50	0	50	50	2	50	50	1	53	62	2	54	65	3	52	58	3	54	65	8	47	38	2	#NULL!	40	0	#NULL!	21	0	50	50	0
TRF	1718	4	1	1	13	M	4	59	81	1	52	58	0	50	50	4	64	92	0	50	50	6	50	50	2	56	73	5	59	81	5	56	73	7	58	79	24	54	65	5	#NULL!	54	1	#NULL!	47	0	50	50	2
TRF	1719	4	1	1	12	M	0	50	50	1	52	58	0	50	50	1	55	69	0	50	50	1	50	50	1	53	62	0	50	50	1	46	34	1	49	46	4	44	28	1	#NULL!	33	0	#NULL!	21	1	52	58	0
TRF	1720	4	2	2	11	F	2	53	62	1	53	62	0	50	50	1	54	65	0	50	50	3	51	54	1	55	69	2	56	73	3	50	50	3	57	76	10	50	50	2	#NULL!	53	1	#NULL!	58	1	55	69	1
TRF	1721	4	1	1	11	M	3	55	69	0	50	50	0	50	50	0	50	50	0	50	50	2	50	50	0	50	50	1	51	54	3	51	54	1	48	42	6	44	28	2	#NULL!	38	0	#NULL!	17	0	50	50	0
TRF	1722	4	2	2	11	M	2	53	62	0	50	50	0	50	50	0	50	50	0	50	50	1	50	50	1	55	69	1	53	62	2	47	38	2	55	69	5	46	34	1	#NULL!	44	0	#NULL!	25	0	50	50	0
TRF	1723	4	2	2	9	F	6	61	87	1	53	62	2	62	89	3	61	87	3	65	93	8	55	69	2	59	81	8	64	92	9	60	84	10	64	92	34	61	87	3	#NULL!	60	5	#NULL!	83	2	60	84	3
TRF	1724	4	2	2	10	F	14	71	99	4	62	89	3	65	93	6	67	96	3	65	93	23	65	93	5	68	97	10	66	95	21	69	97	15	67	96	71	69	97	16	#NULL!	94	7	#NULL!	88	6	68	97	8
TRF	1725	4	2	2	13	F	9	67	96	5	63	90	2	64	92	2	61	87	1	57	76	5	54	65	2	59	81	2	57	76	16	68	97	4	58	79	28	60	84	5	#NULL!	72	0	#NULL!	30	2	59	81	4
TRF	1726	4	1	1	10	F	8	66	95	0	50	50	4	67	96	3	59	81	1	57	76	4	50	50	1	53	62	7	60	84	12	65	93	8	58	79	29	55	69	1	#NULL!	29	3	#NULL!	52	2	57	76	3
TRF	1727	4	1	1	11	F	3	55	69	0	50	50	2	62	89	2	56	73	2	60	84	8	51	54	0	50	50	4	56	73	5	55	69	4	54	65	21	52	58	3	#NULL!	45	5	#NULL!	63	1	54	65	1
TRF	1728	4	1	1	8	F	6	61	87	0	50	50	3	65	93	2	56	73	1	57	76	13	54	65	1	53	62	4	56	73	9	60	84	5	55	69	30	56	73	9	#NULL!	68	4	#NULL!	57	1	54	65	2
TRF	1729	5	1	1	11	M	4	57	76	3	60	84	0	50	50	3	59	81	1	57	76	9	51	54	5	64	92	2	53	62	7	58	79	7	58	79	30	56	73	7	#NULL!	63	2	#NULL!	47	3	60	84	0
TRF	1730	5	2	2	12	M	6	62	89	3	59	81	0	50	50	2	61	87	2	62	89	10	58	79	2	59	81	5	61	87	9	60	84	7	61	87	30	61	87	10	#NULL!	87	0	#NULL!	30	2	59	81	2
TRF	1731	5	2	2	11	F	4	57	76	4	62	89	0	50	50	3	61	87	1	57	76	10	57	76	4	66	95	2	56	73	8	58	79	6	60	84	30	59	81	9	#NULL!	82	1	#NULL!	58	3	63	90	1
TRF	1732	5	2	2	10	M	2	53	62	2	57	76	0	50	50	7	69	97	1	57	76	13	59	81	1	55	69	7	63	90	4	52	58	8	62	89	34	61	87	8	#NULL!	80	5	#NULL!	83	2	60	84	2
TRF	1733	5	1	1	10	M	1	51	54	2	57	76	0	50	50	5	64	92	1	57	76	14	54	65	2	56	73	2	53	62	3	51	54	4	54	65	30	56	73	11	#NULL!	75	3	#NULL!	52	3	60	84	1
TRF	1734	5	2	2	11	M	6	61	87	5	64	92	0	50	50	4	62	89	0	50	50	13	59	81	5	68	97	10	66	95	11	62	89	15	67	96	46	64	92	11	#NULL!	87	2	#NULL!	69	4	65	93	2
TRF	1735	5	2	2	13	F	3	56	73	0	50	50	0	50	50	1	57	76	0	50	50	2	51	54	1	55	69	3	59	81	3	52	58	4	58	79	10	52	58	1	#NULL!	48	1	#NULL!	67	0	50	50	0
TRF	1736	5	2	2	10	F	1	51	54	0	50	50	0	50	50	2	58	79	0	50	50	5	53	62	1	55	69	3	58	79	1	44	28	4	58	79	12	52	58	2	#NULL!	53	3	#NULL!	75	0	50	50	0
TRF	1737	5	2	2	9	F	4	57	76	3	60	84	6	70	98	3	61	87	1	57	76	11	57	76	4	66	95	8	64	92	13	64	92	12	66	95	41	63	90	7	#NULL!	77	4	#NULL!	79	2	60	84	0
TRF	1738	5	1	1	10	F	1	51	54	0	50	50	0	50	50	1	53	62	0	50	50	4	50	50	2	56	73	0	50	50	1	45	31	2	51	54	8	46	34	1	#NULL!	29	3	#NULL!	52	0	50	50	0
TRF	1739	5	1	1	14	F	1	51	54	0	50	50	0	50	50	2	59	81	0	50	50	4	50	50	2	56	73	7	61	87	1	46	34	9	59	81	17	52	58	2	#NULL!	40	2	#NULL!	55	0	50	50	0
TRF	1740	5	1	1	12	F	2	54	65	0	50	50	0	50	50	2	59	81	0	50	50	8	51	54	4	60	84	4	58	79	2	50	50	8	59	81	20	53	62	5	#NULL!	54	3	#NULL!	62	0	50	50	0
TRF	1741	6	2	2	11	M	4	57	76	2	57	76	0	50	50	3	61	87	2	63	90	6	53	62	1	55	69	4	60	84	6	55	69	5	59	81	23	56	73	6	#NULL!	73	0	#NULL!	25	2	60	84	2
TRF	1742	6	2	2	14	M	3	56	73	2	56	73	2	64	92	1	57	76	0	50	50	10	58	79	1	55	69	5	61	87	7	58	79	6	60	84	24	58	79	7	#NULL!	78	3	#NULL!	81	3	61	87	1
TRF	1743	6	2	2	11	M	3	55	69	2	57	76	1	57	76	3	61	87	0	50	50	5	53	62	0	50	50	2	56	73	6	55	69	2	55	69	16	54	65	3	#NULL!	60	2	#NULL!	69	0	50	50	2
TRF	1744	6	1	1	15	M	11	71	99	6	63	90	0	50	50	3	62	89	0	50	50	16	56	73	4	60	84	4	58	79	17	67	96	8	59	81	44	60	84	15	#NULL!	84	1	#NULL!	47	7	67	96	6
TRF	1745	6	1	1	14	M	7	64	92	5	62	89	1	58	79	3	62	89	1	57	76	9	52	58	5	62	89	2	54	65	13	64	92	7	58	79	35	57	76	9	#NULL!	67	0	#NULL!	21	3	58	79	6
TRF	1746	6	1	2	12	M	2	54	65	1	52	58	0	50	50	3	62	89	1	57	76	12	53	62	3	58	79	7	61	87	3	52	58	10	60	84	29	56	73	7	#NULL!	60	5	#NULL!	71	0	50	50	2
TRF	1747	6	1	1	15	F	2	54	65	2	56	73	5	69	97	0	50	50	0	50	50	0	50	50	1	53	62	0	50	50	9	60	84	1	49	46	11	49	46	0	#NULL!	14	0	#NULL!	21	2	55	69	1
TRF	1748	6	1	1	13	F	1	51	54	0	50	50	2	62	89	1	55	69	0	50	50	1	50	50	1	53	62	0	50	50	3	52	58	1	49	46	7	47	38	1	#NULL!	33	0	#NULL!	21	0	50	50	0
TRF	1749	6	1	1	12	F	1	51	54	0	50	50	0	50	50	2	59	81	1	57	76	5	50	50	1	53	62	2	54	65	1	46	34	3	54	65	14	51	54	5	#NULL!	54	0	#NULL!	21	0	50	50	0
TRF	1750	6	2	2	12	F	1	51	54	1	52	58	2	64	92	0	50	50	0	50	50	0	50	50	1	55	69	0	50	50	4	54	65	1	51	54	7	50	50	0	#NULL!	21	0	#NULL!	30	1	55	69	0
TRF	1752	6	2	2	12	F	1	51	54	0	50	50	9	79	99	0	50	50	0	50	50	2	51	54	0	50	50	1	55	69	10	62	89	1	51	54	13	54	65	2	#NULL!	59	0	#NULL!	30	0	50	50	0
TRF	1753	7	1	1	14	M	1	51	54	2	56	73	1	58	79	3	62	89	3	64	92	9	52	58	3	58	79	7	61	87	4	54	65	10	60	84	29	56	73	7	#NULL!	60	2	#NULL!	55	1	52	58	1
TRF	1754	7	1	1	14	M	0	50	50	0	50	50	0	50	50	5	65	93	1	57	76	10	52	58	4	60	84	4	58	79	0	39	14	8	59	81	24	54	65	7	#NULL!	60	3	#NULL!	62	1	52	58	1
TRF	1755	7	1	1	14	M	2	54	65	0	50	50	2	62	89	2	59	81	1	57	76	7	51	54	2	56	73	2	54	65	4	54	65	4	55	69	19	52	58	4	#NULL!	50	3	#NULL!	62	0	50	50	2
TRF	1756	7	2	2	15	M	2	54	65	1	52	58	2	64	92	2	61	87	3	65	93	5	54	65	1	55	69	4	60	84	5	56	73	5	59	81	21	57	76	4	#NULL!	68	1	#NULL!	67	1	55	69	1
TRF	1757	7	2	2	13	M	2	54	65	1	52	58	1	57	76	1	57	76	2	62	89	5	54	65	2	59	81	3	59	81	4	54	65	5	59	81	18	56	73	1	#NULL!	48	4	#NULL!	84	1	55	69	1
TRF	1758	7	2	2	13	M	3	56	73	0	50	50	0	50	50	1	57	76	1	57	76	3	52	58	1	55	69	3	59	81	3	52	58	4	58	79	13	54	65	1	#NULL!	48	2	#NULL!	77	0	50	50	1
TRF	1759	7	1	1	12	M	4	59	81	0	50	50	3	65	93	3	62	89	0	50	50	6	50	50	3	58	79	4	58	79	7	58	79	7	58	79	23	54	65	3	#NULL!	46	3	#NULL!	62	1	52	58	1
TRF	1760	7	1	1	14	F	5	61	87	0	50	50	0	50	50	0	50	50	0	50	50	3	50	50	1	53	62	2	54	65	5	56	73	3	54	65	11	49	46	3	#NULL!	46	0	#NULL!	21	0	50	50	1
TRF	1762	7	1	1	13	F	5	61	87	0	50	50	0	50	50	0	50	50	0	50	50	1	50	50	0	50	50	0	50	50	5	56	73	0	42	21	7	47	38	1	#NULL!	33	0	#NULL!	21	0	50	50	3
TRF	1763	7	2	2	14	F	4	59	81	0	50	50	1	57	76	0	50	50	0	50	50	2	51	54	0	50	50	0	50	50	5	56	73	0	43	24	7	50	50	2	#NULL!	59	0	#NULL!	30	0	50	50	2
TRF	1764	7	2	2	14	F	4	59	81	2	56	73	0	50	50	3	62	89	0	50	50	26	68	97	7	69	97	9	65	93	6	57	76	16	67	96	52	67	96	17	#NULL!	97	9	#NULL!	94	2	59	81	1
TRF	1765	8	1	1	15	M	2	52	58	3	60	84	0	50	50	1	53	62	0	50	50	8	51	54	5	64	92	0	50	50	5	55	69	5	55	69	19	52	58	8	#NULL!	65	0	#NULL!	17	2	57	76	1
TRF	1766	8	1	1	14	F	2	54	65	0	50	50	0	50	50	0	50	50	0	50	50	1	50	50	1	53	62	0	50	50	2	50	50	1	49	46	4	44	28	1	#NULL!	33	0	#NULL!	21	0	50	50	0
TRF	1767	8	1	1	14	M	0	50	50	0	50	50	0	50	50	1	55	69	0	50	50	3	50	50	0	50	50	0	50	50	0	39	14	0	42	21	4	44	28	2	#NULL!	40	1	#NULL!	47	0	50	50	0
TRF	1768	8	2	2	14	M	0	50	50	0	50	50	0	50	50	1	57	76	0	50	50	1	50	50	0	50	50	0	50	50	0	39	14	0	43	24	2	44	28	1	#NULL!	48	0	#NULL!	30	0	50	50	0
TRF	1769	8	2	2	17	M	1	51	54	2	56	73	0	50	50	0	50	50	0	50	50	2	51	54	3	62	89	0	50	50	3	52	58	3	56	73	8	51	54	2	#NULL!	59	0	#NULL!	30	2	59	81	0
TRF	1770	8	2	2	18	M	1	51	54	0	50	50	0	50	50	1	57	76	0	50	50	3	52	58	0	50	50	0	50	50	1	46	34	0	43	24	5	49	46	3	#NULL!	64	0	#NULL!	30	1	55	69	0
TRF	1771	8	2	2	14	M	4	59	81	3	59	81	4	68	97	1	57	76	1	57	76	8	57	76	1	55	69	3	59	81	11	63	90	4	58	79	26	59	81	6	#NULL!	75	2	#NULL!	77	3	61	87	2
TRF	1772	8	2	2	14	F	1	51	54	0	50	50	4	68	97	3	62	89	0	50	50	1	50	50	1	55	69	2	57	76	5	56	73	3	56	73	13	54	65	0	#NULL!	21	1	#NULL!	67	0	50	50	1
TRF	1773	8	2	2	13	M	2	54	65	0	50	50	4	68	97	1	57	76	0	50	50	3	52	58	1	55	69	2	57	76	6	57	76	3	56	73	15	55	69	3	#NULL!	64	0	#NULL!	30	0	50	50	2
TRF	1774	8	1	1	13	M	2	54	65	1	52	58	2	62	89	0	50	50	2	60	84	4	50	50	1	53	62	7	61	87	5	56	73	8	59	81	20	53	62	0	#NULL!	14	4	#NULL!	67	1	52	58	1
TRF	1775	8	1	1	15	M	1	51	54	1	52	58	0	50	50	0	50	50	0	50	50	1	50	50	0	50	50	5	59	81	2	50	50	5	56	73	8	47	38	0	#NULL!	14	1	#NULL!	47	0	50	50	1
TRF	1776	8	1	1	14	M	0	50	50	1	52	58	2	62	89	0	50	50	0	50	50	0	50	50	1	53	62	0	50	50	3	52	58	1	49	46	4	44	28	0	#NULL!	14	0	#NULL!	21	0	50	50	0
TRF	1777	9	1	1	16	M	4	59	81	6	63	90	2	62	89	3	62	89	0	50	50	13	54	65	3	58	79	5	59	81	12	63	90	8	59	81	40	58	79	9	#NULL!	67	4	#NULL!	67	4	61	87	1
TRF	1778	9	1	1	14	M	7	64	92	4	61	87	0	50	50	4	64	92	1	57	76	6	50	50	3	58	79	3	56	73	11	62	89	6	57	76	30	56	73	4	#NULL!	50	2	#NULL!	55	2	55	69	5
TRF	1779	9	2	2	15	M	7	63	90	4	61	87	0	50	50	4	64	92	1	57	76	17	63	90	4	64	92	5	61	87	11	63	90	9	62	89	43	64	92	13	#NULL!	92	4	#NULL!	84	4	64	92	3
TRF	1780	9	2	2	18	M	0	50	50	0	50	50	0	50	50	0	50	50	0	50	50	12	60	84	0	50	50	2	57	76	0	39	14	2	54	65	14	54	65	10	#NULL!	87	2	#NULL!	77	1	55	69	0
TRF	1781	9	2	2	16	F	1	51	54	0	50	50	0	50	50	0	50	50	0	50	50	4	53	62	1	55	69	2	57	76	1	46	34	3	56	73	8	51	54	3	#NULL!	64	1	#NULL!	67	1	55	69	0
TRF	1782	9	2	2	16	M	4	59	81	2	56	73	0	50	50	0	50	50	0	50	50	6	55	69	2	59	81	1	55	69	6	57	76	3	56	73	15	55	69	5	#NULL!	72	1	#NULL!	67	1	55	69	2
TRF	1783	9	1	1	18	M	11	71	99	5	62	89	2	62	89	8	69	97	6	70	98	17	56	73	6	63	90	12	64	92	18	68	97	18	65	93	68	66	95	10	#NULL!	69	7	#NULL!	77	8	69	97	6
TRF	1784	9	1	1	16	M	6	63	90	5	62	89	4	67	96	6	67	96	3	64	92	21	59	81	9	68	97	14	66	95	15	65	93	23	67	96	73	67	96	12	#NULL!	75	9	#NULL!	83	3	58	79	3
TRF	1785	9	2	2	15	M	3	56	73	1	52	58	3	66	95	1	57	76	1	57	76	3	52	58	1	55	69	2	57	76	7	58	79	3	56	73	15	55	69	0	#NULL!	21	3	#NULL!	81	0	50	50	0
TRF	1786	9	2	2	17	M	10	68	97	3	59	81	4	68	97	6	68	97	3	65	93	18	64	92	8	70	98	13	67	96	17	69	97	21	68	97	66	68	97	10	#NULL!	87	8	#NULL!	93	4	64	92	6
TRF	1787	9	2	2	15	M	8	65	93	4	61	87	4	68	97	7	70	98	4	67	96	9	58	79	3	62	89	6	62	89	16	68	97	9	62	89	46	65	93	8	#NULL!	81	1	#NULL!	67	1	55	69	5
TRF	1788	9	1	1	18	M	10	70	98	6	63	90	12	85	99	6	67	96	7	72	99	14	55	69	4	60	84	14	66	95	28	76	99	18	65	93	76	68	97	8	#NULL!	63	6	#NULL!	74	6	64	92	6
TRF	1789	10	2	2	16	M	2	54	65	3	59	81	0	50	50	3	62	89	1	57	76	18	64	92	1	55	69	9	65	93	5	56	73	10	63	90	37	63	90	11	#NULL!	89	7	#NULL!	92	3	61	87	1
TRF	1790	10	2	2	17	M	2	54	65	1	52	58	0	50	50	3	62	89	1	57	76	17	63	90	1	55	69	3	59	81	3	52	58	4	58	79	30	61	87	14	#NULL!	94	3	#NULL!	81	3	61	87	1
TRF	1791	10	2	2	18	M	8	65	93	5	63	90	3	66	95	6	68	97	3	65	93	20	66	95	7	69	97	12	67	96	16	68	97	19	68	97	67	69	97	12	#NULL!	91	8	#NULL!	93	4	64	92	5
TRF	1792	10	1	1	16	M	3	57	76	1	52	58	1	58	79	1	55	69	0	50	50	19	58	79	3	58	79	6	60	84	5	56	73	9	59	81	36	57	76	10	#NULL!	69	9	#NULL!	83	1	52	58	1
TRF	1793	10	1	1	18	M	8	66	95	4	61	87	3	65	93	9	70	98	1	57	76	14	55	69	4	60	84	5	59	81	15	65	93	9	59	81	51	62	89	10	#NULL!	69	4	#NULL!	67	2	55	69	7
TRF	1794	10	1	1	16	M	9	68	97	7	65	93	1	58	79	2	59	81	0	50	50	20	58	79	5	62	89	5	59	81	17	67	96	10	60	84	52	62	89	15	#NULL!	84	5	#NULL!	71	4	61	87	4
TRF	1795	10	1	1	15	F	3	57	76	1	52	58	0	50	50	5	65	93	3	64	92	10	52	58	1	53	62	4	58	79	4	54	65	5	56	73	27	55	69	5	#NULL!	54	5	#NULL!	71	2	55	69	1
TRF	1796	10	1	1	18	F	5	61	87	1	52	58	0	50	50	2	59	81	3	64	92	3	50	50	4	60	84	3	56	73	6	57	76	7	58	79	23	54	65	3	#NULL!	46	0	#NULL!	21	3	58	79	0
TRF	1797	10	1	1	15	F	8	66	95	3	59	81	3	65	93	6	67	96	5	68	97	8	51	54	6	63	90	7	61	87	14	65	93	13	62	89	49	61	87	6	#NULL!	57	2	#NULL!	55	3	58	79	2
TRF	1798	10	2	2	15	F	14	73	99	3	59	81	1	57	76	1	57	76	2	62	89	12	60	84	4	64	92	6	62	89	18	70	98	10	63	90	45	65	93	7	#NULL!	78	5	#NULL!	87	6	67	96	4
TRF	1799	10	2	2	14	F	10	68	97	3	59	81	1	57	76	1	57	76	1	57	76	6	55	69	1	55	69	2	57	76	14	65	93	3	56	73	26	59	81	5	#NULL!	72	1	#NULL!	67	3	61	87	3
TRF	1800	10	2	2	18	F	14	73	99	3	59	81	5	70	98	7	70	98	6	71	99	20	66	95	6	67	96	9	65	93	22	73	99	15	66	95	74	70	98	12	#NULL!	91	8	#NULL!	93	5	66	95	8
TRF	1801	1	2	2	7	F	10	67	96	6	66	95	3	65	93	5	65	93	5	70	98	17	62	89	1	55	69	11	66	95	19	68	97	12	66	95	62	67	96	11	#NULL!	87	6	#NULL!	85	6	68	97	5
TRF	1802	1	2	2	6	F	10	67	96	6	66	95	5	68	97	5	65	93	2	63	90	16	61	87	1	55	69	10	66	95	21	69	97	11	65	93	57	66	95	11	#NULL!	87	5	#NULL!	83	5	67	96	5
TRF	1803	1	2	2	6	F	5	59	81	6	66	95	0	50	50	4	62	89	0	50	50	5	53	62	3	63	90	3	58	79	11	62	89	6	60	84	30	59	81	5	#NULL!	69	0	#NULL!	25	3	63	90	1
TRF	1804	1	1	1	8	F	12	71	99	6	66	95	3	65	93	5	64	92	5	68	97	17	56	73	1	53	62	11	63	90	21	71	99	12	60	84	64	65	93	11	#NULL!	75	6	#NULL!	68	7	69	97	6
TRF	1805	1	1	1	7	F	12	71	99	6	66	95	3	65	93	7	68	97	3	64	92	19	58	79	3	59	81	10	62	89	21	71	99	13	61	87	66	65	93	12	#NULL!	78	7	#NULL!	72	8	70	98	6
TRF	1806	1	1	1	7	F	10	69	97	7	67	96	6	70	98	6	67	96	3	64	92	17	56	73	2	56	73	10	62	89	23	73	99	12	60	84	64	65	93	10	#NULL!	72	7	#NULL!	72	7	69	97	5
TRF	1807	1	2	2	7	F	3	55	69	2	57	76	5	68	97	0	50	50	0	50	50	4	52	58	2	59	81	1	53	62	10	61	87	3	57	76	19	55	69	2	#NULL!	53	2	#NULL!	69	1	55	69	2
TRF	1808	1	2	2	7	F	3	55	69	1	53	62	3	65	93	1	54	65	1	57	76	5	53	62	2	59	81	7	63	90	7	57	76	9	63	90	25	57	76	2	#NULL!	53	3	#NULL!	75	2	60	84	3
TRF	1809	1	2	2	6	M	1	51	54	0	50	50	2	62	89	0	50	50	0	50	50	2	50	50	0	50	50	3	58	79	3	50	50	3	57	76	8	49	46	0	#NULL!	19	2	#NULL!	69	0	50	50	0
TRF	1810	1	1	1	8	F	2	52	58	1	53	62	3	65	93	4	62	89	1	57	76	10	52	58	3	59	81	8	60	84	6	56	73	11	60	84	34	57	76	4	#NULL!	51	6	#NULL!	68	0	50	50	2
TRF	1811	1	1	1	6	F	2	52	58	1	53	62	5	69	97	1	53	62	0	50	50	8	51	54	3	59	81	4	56	73	8	59	81	7	58	79	26	54	65	7	#NULL!	63	1	#NULL!	39	2	57	76	1
TRF	1812	1	1	1	7	F	3	55	69	2	57	76	4	67	96	1	53	62	0	50	50	12	53	62	2	56	73	2	53	62	9	60	84	4	54	65	27	54	65	9	#NULL!	68	3	#NULL!	52	1	54	65	2
TRF	1813	2	2	2	8	F	4	57	76	3	60	84	0	50	50	2	58	79	1	57	76	11	57	76	4	66	95	2	56	73	7	57	76	6	60	84	28	58	79	9	#NULL!	82	2	#NULL!	69	2	60	84	2
TRF	1814	2	2	2	8	F	2	53	62	4	62	89	0	50	50	0	50	50	0	50	50	9	56	73	3	63	90	0	50	50	6	55	69	3	57	76	20	56	73	9	#NULL!	82	0	#NULL!	25	2	60	84	1
TRF	1815	2	2	2	8	F	5	59	81	6	66	95	0	50	50	0	50	50	0	50	50	13	59	81	2	59	81	1	53	62	11	62	89	3	57	76	28	58	79	11	#NULL!	87	2	#NULL!	69	2	60	84	2
TRF	1816	2	1	1	9	M	1	51	54	2	57	76	0	50	50	0	50	50	0	50	50	16	56	73	2	56	73	7	60	84	3	51	54	9	59	81	29	55	69	11	#NULL!	75	5	#NULL!	63	1	54	65	0
TRF	1817	2	1	1	10	F	3	55	69	3	60	84	0	50	50	0	50	50	0	50	50	10	52	58	1	53	62	2	53	62	6	56	73	3	53	62	19	52	58	9	#NULL!	68	1	#NULL!	39	2	57	76	2
TRF	1818	2	1	1	8	F	3	55	69	4	63	90	0	50	50	0	50	50	0	50	50	7	50	50	0	50	50	1	51	54	7	58	79	1	48	42	15	50	50	5	#NULL!	56	2	#NULL!	47	3	60	84	1
TRF	1819	2	2	2	9	F	13	70	98	10	78	99	1	57	76	9	72	99	2	63	90	26	67	96	5	68	97	8	64	92	24	71	99	13	66	95	74	69	97	17	#NULL!	95	9	#NULL!	91	7	70	98	8
TRF	1820	2	1	1	8	F	6	61	87	8	69	97	0	50	50	5	64	92	1	57	76	12	53	62	3	59	81	3	55	69	14	67	96	6	56	73	41	59	81	5	#NULL!	56	7	#NULL!	72	6	67	96	1
TRF	1821	2	2	2	8	F	12	69	97	14	93	99	2	62	89	3	61	87	0	50	50	26	67	96	3	63	90	8	64	92	28	74	99	11	65	93	72	69	97	20	#NULL!	97	6	#NULL!	85	14	86	99	6
TRF	1822	2	1	1	7	F	4	57	76	1	53	62	0	50	50	2	56	73	0	50	50	10	52	58	3	59	81	6	59	81	5	55	69	9	59	81	28	55	69	2	#NULL!	38	8	#NULL!	75	0	50	50	0
TRF	1823	2	1	1	8		15	76	99	9	73	99	2	62	89	8	70	98	8	74	99	25	61	87	4	62	89	7	60	84	26	75	99	11	60	84	80	70	98	23	#NULL!	98	2	#NULL!	47	11	78	99	8
TRF	1824	2	1	1	7	F	3	55	69	0	50	50	0	50	50	2	56	73	0	50	50	2	50	50	2	56	73	2	53	62	3	51	54	4	54	65	12	48	42	1	#NULL!	29	1	#NULL!	39	0	50	50	1
TRF	1825	3	2	2	9	F	3	55	69	2	57	76	0	50	50	0	50	50	0	50	50	3	51	54	1	55	69	0	50	50	5	54	65	1	52	58	9	50	50	1	#NULL!	44	2	#NULL!	69	0	50	50	1
TRF	1826	3	1	1	10	F	2	52	58	1	53	62	0	50	50	0	50	50	0	50	50	4	50	50	1	53	62	2	53	62	3	51	54	3	53	62	10	47	38	2	#NULL!	38	2	#NULL!	47	1	54	65	1
TRF	1827	3	2	2	18	F	1	51	54	9	70	98	0	50	50	9	74	99	2	62	89	26	68	97	4	64	92	10	65	93	10	62	89	14	65	93	64	68	97	18	#NULL!	97	8	#NULL!	93	5	66	95	1
TRF	1828	3	1	1	13	F	5	61	87	1	52	58	0	50	50	1	55	69	0	50	50	1	50	50	0	50	50	0	50	50	6	57	76	0	42	21	8	47	38	1	#NULL!	33	0	#NULL!	21	1	52	58	3
TRF	1829	3	1	1	8	F	1	51	54	1	53	62	0	50	50	1	53	62	0	50	50	12	53	62	1	53	62	4	56	73	2	48	42	5	55	69	22	53	62	6	#NULL!	59	6	#NULL!	68	1	54	65	1
TRF	1830	3	1	1	12	F	2	54	65	1	52	58	0	50	50	4	64	92	0	50	50	14	55	69	2	56	73	2	54	65	3	52	58	4	55	69	25	54	65	9	#NULL!	67	5	#NULL!	71	1	52	58	3
TRF	1831	3	1	1	9	F	0	50	50	0	50	50	0	50	50	0	50	50	0	50	50	0	50	50	0	50	50	1	51	54	0	38	12	1	48	42	1	36	8	0	#NULL!	12	0	#NULL!	17	0	50	50	0
TRF	1832	3	1	1	9	F	5	59	81	1	53	62	0	50	50	2	56	73	0	50	50	12	53	62	2	56	73	3	55	69	6	56	73	5	55	69	28	55	69	6	#NULL!	59	6	#NULL!	68	1	54	65	3
TRF	1833	3	2	2	10	F	0	50	50	0	50	50	0	50	50	0	50	50	0	50	50	1	50	50	0	50	50	0	50	50	0	37	10	0	43	24	1	39	14	1	#NULL!	44	0	#NULL!	25	0	50	50	0
TRF	1834	3	2	2	11	F	0	50	50	0	50	50	0	50	50	3	61	87	0	50	50	0	50	50	0	50	50	2	56	73	0	37	10	2	55	69	5	46	34	0	#NULL!	19	0	#NULL!	25	0	50	50	1
TRF	1835	3	2	2	9	F	2	53	62	0	50	50	0	50	50	0	50	50	0	50	50	0	50	50	0	50	50	1	53	62	2	47	38	1	52	58	3	44	28	0	#NULL!	19	0	#NULL!	25	0	50	50	1
TRF	1836	3	2	2	9	F	3	55	69	0	50	50	1	57	76	0	50	50	0	50	50	9	56	73	0	50	50	0	50	50	4	52	58	0	43	24	13	52	58	5	#NULL!	69	4	#NULL!	79	2	60	84	1
TRF	1837	4	2	2	9	F	2	53	62	0	50	50	2	62	89	0	50	50	0	50	50	3	51	54	0	50	50	1	53	62	4	52	58	1	52	58	9	50	50	3	#NULL!	60	0	#NULL!	25	0	50	50	1
TRF	1838	4	2	2	9	F	2	53	62	3	60	84	0	50	50	1	54	65	1	57	76	13	59	81	0	50	50	1	53	62	5	54	65	1	52	58	21	56	73	8	#NULL!	80	5	#NULL!	83	2	60	84	1
TRF	1839	4	2	2	10	F	3	55	69	3	60	84	0	50	50	0	50	50	0	50	50	1	50	50	0	50	50	1	53	62	6	55	69	1	52	58	8	49	46	1	#NULL!	44	0	#NULL!	25	0	50	50	2
TRF	1840	4	1	1	10	F	0	50	50	0	50	50	0	50	50	2	56	73	0	50	50	4	50	50	0	50	50	0	50	50	0	38	12	0	41	18	6	44	28	0	#NULL!	12	4	#NULL!	57	0	50	50	0
TRF	1841	4	1	1	10	F	0	50	50	0	50	50	0	50	50	0	50	50	0	50	50	5	50	50	0	50	50	0	50	50	0	38	12	0	41	18	5	43	24	3	#NULL!	45	2	#NULL!	47	0	50	50	0
TRF	1842	4	1	1	9	F	1	51	54	0	50	50	0	50	50	0	50	50	1	57	76	5	50	50	0	50	50	0	50	50	1	45	31	0	41	18	7	45	31	3	#NULL!	45	2	#NULL!	47	0	50	50	0
TRF	1843	4	1	1	9	F	8	66	95	2	57	76	0	50	50	1	53	62	0	50	50	5	50	50	3	59	81	2	53	62	10	62	89	5	55	69	23	53	62	4	#NULL!	51	1	#NULL!	39	1	54	65	4
TRF	1844	4	2	2	9	F	7	62	89	5	64	92	0	50	50	1	54	65	1	57	76	8	55	69	3	63	90	2	56	73	12	63	90	5	59	81	27	58	79	8	#NULL!	80	0	#NULL!	25	3	63	90	5
TRF	1845	4	1	1	9	F	9	68	97	6	66	95	0	50	50	2	56	73	0	50	50	1	50	50	2	56	73	1	51	54	15	68	97	3	53	62	24	53	62	1	#NULL!	29	0	#NULL!	17	2	57	76	5
TRF	1846	4	1	1	10	F	8	66	95	2	57	76	3	65	93	1	53	62	1	57	76	1	50	50	3	59	81	1	51	54	13	66	95	4	54	65	21	52	58	1	#NULL!	29	0	#NULL!	17	2	57	76	4
TRF	1847	4	1	1	10	F	6	61	87	2	57	76	1	58	79	0	50	50	1	57	76	8	51	54	0	50	50	6	59	81	9	60	84	6	56	73	24	53	62	2	#NULL!	38	6	#NULL!	68	0	50	50	3
TRF	1848	4	1	1	8	F	9	68	97	5	64	92	0	50	50	2	56	73	0	50	50	10	52	58	2	56	73	3	55	69	14	67	96	5	55	69	31	56	73	9	#NULL!	68	1	#NULL!	39	3	60	84	6
TRF	1849	5	2	2	10	F	6	61	87	3	60	84	2	62	89	4	62	89	3	65	93	2	50	50	2	59	81	3	58	79	11	62	89	5	59	81	26	58	79	1	#NULL!	44	1	#NULL!	58	1	55	69	3
TRF	1850	5	2	2	10	F	4	57	76	3	60	84	6	70	98	6	67	96	3	65	93	13	59	81	2	59	81	2	56	73	13	64	92	4	58	79	40	63	90	10	#NULL!	85	3	#NULL!	75	2	60	84	3
TRF	1851	5	2	2	11	F	5	59	81	4	62	89	2	62	89	4	62	89	2	63	90	10	57	76	5	68	97	2	56	73	11	62	89	7	61	87	34	61	87	6	#NULL!	73	4	#NULL!	79	1	55	69	5
TRF	1852	5	1	1	12	F	7	64	92	2	56	73	2	62	89	3	62	89	3	64	92	4	50	50	1	53	62	3	56	73	11	62	89	4	55	69	26	55	69	2	#NULL!	40	2	#NULL!	55	1	52	58	4
TRF	1853	5	1	1	11	F	5	59	81	3	60	84	3	65	93	2	56	73	1	57	76	11	52	58	3	59	81	3	55	69	11	64	92	6	56	73	32	56	73	7	#NULL!	63	4	#NULL!	57	0	50	50	4
TRF	1854	5	1	1	10	F	4	57	76	3	60	84	4	67	96	5	64	92	4	66	95	20	58	79	5	64	92	4	56	73	11	64	92	9	59	81	51	62	89	16	#NULL!	88	4	#NULL!	57	3	60	84	1
TRF	1855	5	2	2	9	F	2	53	62	2	57	76	1	57	76	1	54	65	0	50	50	11	57	76	1	55	69	9	65	93	5	54	65	10	64	92	28	58	79	2	#NULL!	53	9	#NULL!	91	1	55	69	1
TRF	1856	5	2	2	10	F	6	61	87	1	53	62	0	50	50	3	61	87	0	50	50	7	54	65	1	55	69	4	60	84	7	57	76	5	59	81	22	56	73	3	#NULL!	60	4	#NULL!	79	1	55	69	3
TRF	1857	5	2	2	11	F	3	55	69	4	62	89	0	50	50	2	58	79	0	50	50	5	53	62	3	63	90	4	60	84	7	57	76	7	61	87	21	56	73	2	#NULL!	53	3	#NULL!	75	1	55	69	1
TRF	1858	5	1	1	12	F	3	57	76	2	56	73	0	50	50	3	62	89	1	57	76	10	52	58	4	60	84	5	59	81	5	56	73	9	59	81	29	56	73	7	#NULL!	60	3	#NULL!	62	2	55	69	0
TRF	1859	5	1	1	15	M	4	59	81	4	61	87	0	50	50	0	50	50	2	60	84	8	51	54	1	53	62	5	59	81	8	59	81	6	57	76	24	54	65	4	#NULL!	50	4	#NULL!	67	0	50	50	2
TRF	1860	5	1	1	14	F	0	50	50	1	52	58	0	50	50	2	59	81	0	50	50	5	50	50	3	58	79	5	59	81	1	46	34	8	59	81	16	51	54	2	#NULL!	40	3	#NULL!	62	1	52	58	0
TRF	1861	6	2	2	11	F	3	55	69	4	62	89	0	50	50	0	50	50	3	65	93	17	62	89	6	69	97	5	61	87	7	57	76	11	65	93	38	62	89	11	#NULL!	87	6	#NULL!	85	2	60	84	3
TRF	1862	6	2	2	10	F	3	55	69	3	60	84	0	50	50	0	50	50	0	50	50	16	61	87	2	59	81	3	58	79	6	55	69	5	59	81	27	58	79	9	#NULL!	82	7	#NULL!	88	1	55	69	3
TRF	1863	6	2	2	11	F	11	68	97	3	60	84	0	50	50	0	50	50	1	57	76	5	53	62	1	55	69	1	53	62	14	65	93	2	55	69	23	56	73	5	#NULL!	69	0	#NULL!	25	0	50	50	6
TRF	1864	6	2	2	10	F	3	55	69	0	50	50	0	50	50	0	50	50	0	50	50	3	51	54	1	55	69	0	50	50	3	50	50	1	52	58	7	48	42	2	#NULL!	53	1	#NULL!	58	0	50	50	1
TRF	1865	6	1	1	11	F	4	57	76	0	50	50	0	50	50	1	53	62	1	57	76	10	52	58	3	59	81	12	64	92	4	53	62	15	62	89	31	56	73	2	#NULL!	38	8	#NULL!	75	0	50	50	0
TRF	1866	6	1	1	12	F	7	64	92	2	56	73	0	50	50	2	59	81	0	50	50	8	51	54	0	50	50	3	56	73	9	60	84	3	54	65	22	53	62	3	#NULL!	46	5	#NULL!	71	0	50	50	4
TRF	1867	6	1	1	13	F	15	77	99	7	65	93	5	69	97	9	70	98	7	72	99	33	66	95	5	62	89	19	69	97	27	75	99	24	68	97	102	73	99	15	#NULL!	84	18	#NULL!	98	7	67	96	11
TRF	1868	6	1	1	13	M	16	78	99	7	65	93	1	58	79	8	69	97	9	76	99	34	67	96	6	63	90	13	65	93	24	73	99	19	65	93	98	72	99	18	#NULL!	90	16	#NULL!	95	6	64	92	9
TRF	1869	6	1	1	10	M	18	80	99	9	73	99	4	67	96	5	64	92	8	74	99	21	59	81	3	59	81	12	64	92	31	80	99	15	62	89	84	71	99	15	#NULL!	86	6	#NULL!	68	5	65	93	10
TRF	1870	6	2	2	11	M	14	71	99	9	74	99	7	71	99	11	76	99	11	82	99	29	68	97	11	76	99	9	65	93	30	76	99	20	69	97	112	80	99	14	#NULL!	92	15	#NULL!	98	7	70	98	9
TRF	1871	6	2	2	10	M	21	82	99	12	85	99	5	68	97	15	85	99	10	80	99	26	67	96	7	70	98	12	67	96	38	82	99	19	68	97	114	80	99	19	#NULL!	97	7	#NULL!	88	13	84	99	10
TRF	1872	6	2	2	12	M	19	81	99	11	79	99	2	64	92	6	68	97	6	71	99	31	71	99	2	59	81	15	69	97	32	80	99	17	67	96	96	75	99	23	#NULL!	99	8	#NULL!	93	8	70	98	11
TRF	1874	7	2	2	14	F	3	56	73	1	52	58	0	50	50	1	57	76	0	50	50	1	50	50	0	50	50	1	55	69	4	54	65	1	51	54	8	51	54	1	#NULL!	48	0	#NULL!	30	0	50	50	2
TRF	1875	7	2	2	13	M	2	54	65	0	50	50	0	50	50	0	50	50	0	50	50	0	50	50	0	50	50	0	50	50	2	50	50	0	43	24	2	44	28	0	#NULL!	21	0	#NULL!	30	0	50	50	1
TRF	1876	7	1	1	13	M	1	51	54	0	50	50	0	50	50	0	50	50	0	50	50	0	50	50	0	50	50	1	52	58	1	46	34	1	49	46	2	41	18	0	#NULL!	14	0	#NULL!	21	0	50	50	0
TRF	1879	7	1	1	14	M	5	61	87	3	59	81	0	50	50	3	62	89	2	60	84	12	53	62	2	56	73	7	61	87	8	59	81	9	59	81	35	57	76	5	#NULL!	54	7	#NULL!	77	0	50	50	3
TRF	1880	7	1	1	13	M	3	57	76	1	52	58	0	50	50	1	55	69	2	60	84	8	51	54	1	53	62	3	56	73	4	54	65	4	55	69	20	53	62	3	#NULL!	46	5	#NULL!	71	0	50	50	1
TRF	1881	7	1	1	14	F	8	66	95	3	59	81	1	58	79	2	59	81	1	57	76	10	52	58	3	58	79	7	61	87	12	63	90	10	60	84	35	57	76	7	#NULL!	60	3	#NULL!	62	2	55	69	3
TRF	1882	7	2	2	13	F	7	63	90	3	59	81	0	50	50	0	50	50	2	62	89	5	54	65	1	55	69	2	57	76	10	62	89	3	56	73	20	57	76	4	#NULL!	68	1	#NULL!	67	0	50	50	3
TRF	1883	7	2	2	13	M	6	62	89	1	52	58	0	50	50	1	57	76	2	62	89	5	54	65	0	50	50	8	64	92	7	58	79	8	62	89	25	59	81	2	#NULL!	59	3	#NULL!	81	0	50	50	2
TRF	1884	7	2	2	13	M	6	62	89	5	63	90	2	64	92	4	64	92	3	65	93	29	70	98	10	74	99	26	81	99	13	64	92	36	77	99	88	73	99	13	#NULL!	92	16	#NULL!	98	4	64	92	2
TRF	1885	8	2	2	14	M	10	68	97	8	69	97	0	50	50	0	50	50	0	50	50	11	59	81	2	59	81	1	55	69	18	70	98	3	56	73	33	61	87	11	#NULL!	89	0	#NULL!	30	6	67	96	5
TRF	1886	8	2	2	13	M	10	68	97	3	59	81	3	66	95	5	66	95	6	71	99	12	60	84	5	66	95	12	67	96	16	68	97	17	67	96	58	67	96	7	#NULL!	78	5	#NULL!	87	5	66	95	5
TRF	1887	8	2	2	13	M	11	69	97	10	74	99	2	64	92	6	68	97	5	69	97	33	74	99	9	72	99	13	67	96	23	73	99	22	69	97	94	75	99	20	#NULL!	98	13	#NULL!	97	7	69	97	8
TRF	1888	8	1	1	13	M	11	71	99	5	62	89	4	67	96	10	72	99	2	60	84	15	55	69	2	56	73	8	62	89	20	70	98	10	60	84	57	63	90	11	#NULL!	72	4	#NULL!	67	6	64	92	5
TRF	1889	8	1	1	14	M	10	70	98	6	63	90	4	67	96	6	67	96	3	64	92	26	62	89	7	65	93	13	65	93	20	70	98	20	66	95	77	68	97	16	#NULL!	86	10	#NULL!	86	9	70	98	6
TRF	1890	8	1	1	13	M	13	74	99	7	65	93	2	62	89	11	75	99	3	64	92	27	62	89	11	70	98	13	65	93	22	71	99	24	68	97	91	70	98	15	#NULL!	84	12	#NULL!	90	8	69	97	6
TRF	1891	8	2	2	14	F	5	61	87	0	50	50	5	70	98	1	57	76	0	50	50	1	50	50	2	59	81	2	57	76	10	62	89	4	58	79	16	55	69	0	#NULL!	21	1	#NULL!	67	0	50	50	2
TRF	1892	8	2	2	14	F	6	62	89	3	59	81	4	68	97	0	50	50	0	50	50	1	50	50	4	64	92	0	50	50	13	64	92	4	58	79	19	57	76	1	#NULL!	48	0	#NULL!	30	0	50	50	3
TRF	1893	8	2	2	14	F	7	63	90	4	61	87	2	64	92	1	57	76	3	65	93	2	51	54	1	55	69	1	55	69	13	64	92	2	54	65	22	58	79	2	#NULL!	59	0	#NULL!	30	2	59	81	2
TRF	1894	8	1	1	12	F	7	64	92	0	50	50	3	65	93	5	65	93	4	66	95	6	50	50	2	56	73	4	58	79	10	61	87	6	57	76	32	56	73	5	#NULL!	54	1	#NULL!	47	1	52	58	3
TRF	1895	8	1	1	12	F	3	57	76	2	56	73	0	50	50	0	50	50	0	50	50	13	54	65	1	53	62	3	56	73	5	56	73	4	55	69	24	54	65	10	#NULL!	69	3	#NULL!	62	2	55	69	0
TRF	1896	8	1	1	13	F	5	61	87	5	62	89	3	65	93	2	59	81	0	50	50	3	50	50	1	53	62	1	52	58	13	64	92	2	52	58	22	53	62	3	#NULL!	46	0	#NULL!	21	2	55	69	3
TRF	1897	9	2	2	13	M	6	62	89	3	59	81	3	66	95	2	61	87	3	65	93	10	58	79	4	64	92	10	65	93	12	64	92	14	65	93	44	64	92	6	#NULL!	75	4	#NULL!	84	3	61	87	4
TRF	1898	9	2	2	16	M	6	62	89	0	50	50	0	50	50	7	70	98	2	62	89	14	61	87	4	64	92	9	65	93	6	57	76	13	65	93	45	65	93	8	#NULL!	81	6	#NULL!	90	0	50	50	3
TRF	1899	9	2	2	16	M	4	59	81	2	56	73	0	50	50	4	64	92	0	50	50	18	64	92	4	64	92	9	65	93	6	57	76	13	65	93	42	64	92	10	#NULL!	87	8	#NULL!	93	2	59	81	3
TRF	1900	9	1	1	16	M	3	57	76	3	59	81	0	50	50	1	55	69	3	64	92	5	50	50	1	53	62	1	52	58	6	57	76	2	52	58	18	52	58	4	#NULL!	50	1	#NULL!	47	0	50	50	2
TRF	1901	9	1	1	16	M	6	63	90	6	63	90	2	62	89	5	65	93	1	57	76	25	61	87	8	67	96	6	60	84	14	65	93	14	63	90	61	64	92	20	#NULL!	93	5	#NULL!	71	5	62	89	3
TRF	1902	9	1	1	13	F	3	57	76	6	63	90	0	50	50	3	62	89	1	57	76	18	57	76	2	56	73	1	52	58	9	60	84	3	54	65	37	58	79	17	#NULL!	88	1	#NULL!	47	2	55	69	1
TRF	1903	9	1	1	16	M	10	70	98	6	63	90	2	62	89	13	79	99	5	68	97	24	61	87	15	79	99	21	70	98	18	68	97	36	74	99	101	73	99	13	#NULL!	78	11	#NULL!	89	3	58	79	5
TRF	1904	9	1	1	18	M	6	63	90	3	59	81	3	65	93	2	59	81	1	57	76	10	52	58	5	62	89	1	52	58	12	63	90	6	57	76	32	56	73	6	#NULL!	57	4	#NULL!	67	1	52	58	3
TRF	1905	9	1	1	16	M	2	54	65	1	52	58	0	50	50	1	55	69	0	50	50	9	52	58	2	56	73	5	59	81	3	52	58	7	58	79	21	53	62	5	#NULL!	54	4	#NULL!	67	1	52	58	0
TRF	1906	9	2	2	17	F	6	62	89	2	56	73	6	72	99	1	57	76	1	57	76	2	51	54	0	50	50	0	50	50	14	65	93	0	43	24	19	57	76	1	#NULL!	48	1	#NULL!	67	0	50	50	5
TRF	1907	9	2	2	18	M	0	50	50	3	59	81	1	57	76	0	50	50	1	57	76	2	51	54	0	50	50	2	57	76	4	54	65	2	54	65	10	52	58	1	#NULL!	48	1	#NULL!	67	1	55	69	0
TRF	1908	9	2	2	17	M	11	69	97	8	69	97	0	50	50	7	70	98	4	67	96	25	68	97	7	69	97	15	69	97	19	71	99	22	69	97	81	71	99	17	#NULL!	97	8	#NULL!	93	5	66	95	7
TRF	1909	10	2	2	17	M	12	70	98	4	61	87	7	75	99	9	74	99	2	62	89	18	64	92	9	72	99	8	64	92	23	73	99	17	67	96	70	69	97	13	#NULL!	92	5	#NULL!	87	4	64	92	6
TRF	1910	10	2	2	17	M	6	62	89	3	59	81	5	70	98	9	74	99	2	62	89	16	62	89	7	69	97	7	63	90	14	65	93	14	65	93	57	67	96	12	#NULL!	91	4	#NULL!	84	4	64	92	3
TRF	1911	10	2	2	16	F	12	70	98	7	67	96	4	68	97	6	68	97	3	65	93	21	66	95	6	67	96	9	65	93	23	73	99	15	66	95	72	69	97	14	#NULL!	94	7	#NULL!	92	5	66	95	6
TRF	1912	10	1	1	16	M	5	61	87	4	61	87	0	50	50	5	65	93	1	57	76	15	55	69	3	58	79	2	54	65	9	60	84	5	56	73	37	58	79	10	#NULL!	69	5	#NULL!	71	1	52	58	2
TRF	1913	10	1	1	17	M	7	64	92	8	67	96	2	62	89	5	65	93	3	64	92	21	59	81	7	65	93	7	61	87	17	67	96	14	63	90	63	65	93	12	#NULL!	75	9	#NULL!	83	3	58	79	4
TRF	1914	10	1	1	15	M	5	61	87	7	65	93	0	50	50	3	62	89	2	60	84	21	59	81	5	62	89	5	59	81	12	63	90	10	60	84	48	60	84	15	#NULL!	84	6	#NULL!	74	4	61	87	2
TRF	1915	10	1	1	17	M	17	80	99	8	67	96	5	69	97	12	77	99	2	60	84	24	61	87	14	77	99	9	63	90	30	77	99	23	67	96	93	71	99	16	#NULL!	86	8	#NULL!	79	8	69	97	9
TRF	1916	10	2	2	17	M	10	68	97	6	66	95	6	72	99	8	72	99	7	73	99	23	67	96	6	67	96	11	66	95	22	73	99	17	67	96	81	71	99	13	#NULL!	92	10	#NULL!	95	5	66	95	4
TRF	1917	10	2	2	16	M	11	69	97	9	70	98	4	68	97	7	70	98	4	67	96	14	61	87	2	59	81	13	67	96	24	74	99	15	66	95	67	69	97	8	#NULL!	81	6	#NULL!	90	6	67	96	4
TRF	1918	10	1	1	16	M	9	68	97	6	63	90	7	73	99	12	77	99	7	72	99	31	65	93	11	70	98	19	69	97	22	71	99	30	70	98	106	74	99	19	#NULL!	92	12	#NULL!	90	6	64	92	7
TRF	1919	10	1	1	16	M	6	63	90	8	67	96	4	67	96	7	68	97	3	64	92	28	63	90	6	63	90	16	67	96	18	68	97	22	67	96	83	69	97	14	#NULL!	81	14	#NULL!	93	5	62	89	5
TRF	1920	10	1	1	15	M	12	73	99	8	67	96	3	65	93	13	79	99	4	66	95	34	67	96	13	75	99	21	70	98	23	72	99	34	73	99	109	75	99	23	#NULL!	97	11	#NULL!	89	6	64	92	9
TRF	1921	1	2	2	6	F	3	55	69	2	57	76	5	68	97	4	62	89	4	67	96	13	59	81	4	66	95	7	63	90	10	61	87	11	65	93	44	63	90	6	#NULL!	73	7	#NULL!	88	0	50	50	3
TRF	1922	1	1	1	8	M	1	51	54	2	57	76	0	50	50	1	53	62	1	57	76	4	50	50	1	53	62	1	51	54	3	51	54	2	51	54	11	47	38	3	#NULL!	45	1	#NULL!	39	1	54	65	1
TRF	1923	1	2	2	6	M	8	64	92	9	74	99	1	57	76	3	61	87	1	57	76	8	55	69	2	59	81	4	60	84	18	68	97	6	60	84	38	62	89	6	#NULL!	73	2	#NULL!	69	4	65	93	5
TRF	1924	1	1	2	6	M	14	74	99	9	73	99	3	65	93	10	74	99	9	77	99	36	68	97	10	72	99	20	69	97	26	75	99	30	71	99	120	80	99	17	#NULL!	91	19	#NULL!	98	11	78	99	6
TRF	1925	1	1	2	6	M	2	52	58	1	53	62	0	50	50	1	53	62	0	50	50	8	51	54	1	53	62	3	55	69	3	51	54	4	54	65	16	50	50	8	#NULL!	65	0	#NULL!	17	2	57	76	0
TRF	1926	1	2	2	6	M	3	55	69	4	62	89	0	50	50	2	58	79	1	57	76	8	55	69	3	63	90	4	60	84	7	57	76	7	61	87	25	57	76	7	#NULL!	77	1	#NULL!	58	2	60	84	1
TRF	1927	1	2	2	9	M	0	50	50	0	50	50	0	50	50	0	50	50	0	50	50	0	50	50	0	50	50	0	50	50	0	37	10	0	43	24	0	33	5	0	#NULL!	19	0	#NULL!	25	0	50	50	0
TRF	1928	1	1	1	9	M	0	50	50	0	50	50	0	50	50	0	50	50	0	50	50	0	50	50	0	50	50	0	50	50	0	38	12	0	41	18	0	32	4	0	#NULL!	12	0	#NULL!	17	0	50	50	0
TRF	1929	1	2	2	7	M	0	50	50	0	50	50	0	50	50	0	50	50	0	50	50	0	50	50	0	50	50	0	50	50	0	37	10	0	43	24	0	33	5	0	#NULL!	19	0	#NULL!	25	0	50	50	0
TRF	1930	1	1	1	12	M	1	51	54	0	50	50	0	50	50	1	55	69	0	50	50	1	50	50	0	50	50	0	50	50	1	46	34	0	42	21	3	43	24	1	#NULL!	33	0	#NULL!	21	0	50	50	1
TRF	1931	1	2	2	6	M	1	51	54	3	59	81	0	50	50	1	57	76	1	57	76	7	56	73	3	62	89	2	57	76	4	54	65	5	59	81	20	57	76	7	#NULL!	78	0	#NULL!	30	3	61	87	0
TRF	1932	1	2	2	6	F	1	51	54	1	52	58	0	50	50	1	57	76	0	50	50	3	52	58	0	50	50	1	55	69	2	50	50	1	51	54	7	50	50	0	#NULL!	21	3	#NULL!	81	0	50	50	2
TRF	1933	2	1	1	8	F	0	50	50	0	50	50	0	50	50	0	50	50	1	57	76	0	50	50	0	50	50	0	50	50	0	38	12	0	41	18	1	36	8	0	#NULL!	12	0	#NULL!	17	0	50	50	0
TRF	1934	2	2	2	9	F	0	50	50	0	50	50	0	50	50	1	54	65	0	50	50	4	52	58	0	50	50	0	50	50	0	37	10	0	43	24	5	46	34	1	#NULL!	44	3	#NULL!	75	0	50	50	0
TRF	1935	2	2	2	9	F	1	51	54	1	53	62	0	50	50	1	54	65	1	57	76	2	50	50	0	50	50	4	60	84	2	47	38	4	58	79	10	50	50	2	#NULL!	53	0	#NULL!	25	2	60	84	0
TRF	1936	2	1	1	6	F	0	50	50	8	69	97	0	50	50	2	56	73	0	50	50	10	52	58	0	50	50	1	51	54	8	59	81	1	48	42	21	52	58	10	#NULL!	72	0	#NULL!	17	2	57	76	0
TRF	1937	2	2	2	9	F	0	50	50	1	53	62	0	50	50	2	58	79	0	50	50	0	50	50	0	50	50	2	56	73	1	44	28	2	55	69	5	46	34	0	#NULL!	19	0	#NULL!	25	1	55	69	0
TRF	1938	2	2	2	6	F	0	50	50	3	60	84	0	50	50	0	50	50	0	50	50	5	53	62	0	50	50	0	50	50	3	50	50	0	43	24	8	49	46	3	#NULL!	60	2	#NULL!	69	1	55	69	0
TRF	1939	2	1	1	10	F	0	50	50	0	50	50	0	50	50	0	50	50	0	50	50	0	50	50	0	50	50	0	50	50	0	38	12	0	41	18	0	32	4	0	#NULL!	12	0	#NULL!	17	0	50	50	0
TRF	1940	2	1	1	10	F	1	51	54	1	53	62	1	58	79	2	56	73	0	50	50	3	50	50	1	53	62	0	50	50	3	51	54	1	48	42	10	47	38	2	#NULL!	38	1	#NULL!	39	0	50	50	2
TRF	1941	2	1	1	8	F	0	50	50	1	53	62	0	50	50	0	50	50	0	50	50	1	50	50	0	50	50	0	50	50	1	45	31	0	41	18	2	38	12	1	#NULL!	29	0	#NULL!	17	1	54	65	0
TRF	1942	2	2	2	10	F	0	50	50	0	50	50	0	50	50	0	50	50	0	50	50	0	50	50	0	50	50	0	50	50	0	37	10	0	43	24	0	33	5	0	#NULL!	19	0	#NULL!	25	0	50	50	0
TRF	1943	2	1	1	7	F	1	51	54	0	50	50	0	50	50	1	53	62	0	50	50	6	50	50	0	50	50	1	51	54	1	45	31	1	48	42	9	46	34	3	#NULL!	45	3	#NULL!	52	1	54	65	1
TRF	1944	2	2	2	6	F	0	50	50	0	50	50	0	50	50	0	50	50	0	50	50	0	50	50	0	50	50	0	50	50	0	37	10	0	43	24	0	33	5	0	#NULL!	19	0	#NULL!	25	0	50	50	0
TRF	1945	3	2	2	10	F	0	50	50	1	53	62	0	50	50	0	50	50	0	50	50	2	50	50	0	50	50	0	50	50	1	44	28	0	43	24	3	44	28	2	#NULL!	53	0	#NULL!	25	1	55	69	0
TRF	1946	3	1	1	8	F	1	51	54	0	50	50	0	50	50	0	50	50	1	57	76	13	54	65	0	50	50	1	51	54	1	45	31	1	48	42	16	50	50	8	#NULL!	65	5	#NULL!	63	1	54	65	0
TRF	1947	3	2	2	12	F	0	50	50	2	56	73	0	50	50	2	61	87	0	50	50	9	58	79	2	59	81	0	50	50	2	50	50	2	54	65	16	55	69	9	#NULL!	84	0	#NULL!	30	3	61	87	0
TRF	1948	3	1	1	9	F	2	52	58	5	64	92	1	58	79	0	50	50	0	50	50	16	56	73	3	59	81	2	53	62	8	59	81	5	55	69	29	55	69	10	#NULL!	72	6	#NULL!	68	3	60	84	2
TRF	1949	3	2	2	9	F	1	51	54	0	50	50	1	57	76	0	50	50	1	57	76	1	50	50	0	50	50	1	53	62	2	47	38	1	52	58	6	47	38	1	#NULL!	44	0	#NULL!	25	0	50	50	0
TRF	1950	3	2	2	8	F	1	51	54	3	60	84	2	62	89	0	50	50	0	50	50	1	50	50	1	55	69	1	53	62	6	55	69	2	55	69	9	50	50	1	#NULL!	44	0	#NULL!	25	1	55	69	1
TRF	1951	3	1	1	8	M	8	66	95	3	60	84	0	50	50	2	56	73	3	64	92	1	50	50	1	53	62	2	53	62	11	64	92	3	53	62	20	52	58	0	#NULL!	12	1	#NULL!	39	2	57	76	4
TRF	1952	3	1	1	9	F	2	52	58	0	50	50	4	67	96	2	56	73	0	50	50	0	50	50	1	53	62	2	53	62	6	56	73	3	53	62	12	48	42	0	#NULL!	12	0	#NULL!	17	0	50	50	2
TRF	1953	3	1	1	9	F	0	50	50	0	50	50	5	69	97	3	59	81	0	50	50	1	50	50	0	50	50	2	53	62	5	55	69	2	51	54	11	47	38	0	#NULL!	12	1	#NULL!	39	0	50	50	1
TRF	1954	3	1	1	9	F	4	57	76	0	50	50	4	67	96	2	56	73	0	50	50	3	50	50	1	53	62	0	50	50	8	59	81	1	48	42	16	50	50	2	#NULL!	38	1	#NULL!	39	0	50	50	1
TRF	1955	3	2	2	10	F	2	53	62	0	50	50	5	68	97	1	54	65	0	50	50	3	51	54	0	50	50	1	53	62	7	57	76	1	52	58	12	52	58	0	#NULL!	19	3	#NULL!	75	0	50	50	1
TRF	1956	3	2	2	8	F	13	70	98	5	64	92	7	71	99	7	69	97	4	67	96	10	57	76	2	59	81	6	62	89	25	72	99	8	62	89	60	66	95	7	#NULL!	77	3	#NULL!	75	4	65	93	8
TRF	1957	4	1	1	8	F	5	59	81	5	64	92	8	75	99	2	56	73	4	66	95	16	56	73	2	56	73	7	60	84	18	70	98	9	59	81	51	62	89	11	#NULL!	75	5	#NULL!	63	4	63	90	2
TRF	1958	4	1	1	10	M	12	71	99	10	77	99	6	70	98	6	67	96	4	66	95	27	62	89	4	62	89	10	62	89	28	77	99	14	62	89	83	70	98	19	#NULL!	94	8	#NULL!	75	8	70	98	5
TRF	1959	4	2	2	11	M	2	53	62	0	50	50	6	70	98	0	50	50	1	57	76	0	50	50	0	50	50	4	60	84	8	58	79	4	58	79	15	53	62	0	#NULL!	19	0	#NULL!	25	1	55	69	1
TRF	1960	4	1	1	13	M	1	51	54	1	52	58	3	65	93	1	55	69	0	50	50	0	50	50	1	53	62	0	50	50	5	56	73	1	49	46	8	47	38	0	#NULL!	14	0	#NULL!	21	0	50	50	0
TRF	1961	4	2	2	11	M	4	57	76	2	57	76	6	70	98	4	62	89	0	50	50	5	53	62	2	59	81	4	60	84	12	63	90	6	60	84	27	58	79	4	#NULL!	65	1	#NULL!	58	2	60	84	1
TRF	1962	4	2	2	10	M	5	59	81	3	60	84	3	65	93	9	72	99	3	65	93	11	57	76	7	70	98	7	63	90	11	62	89	14	67	96	52	65	93	5	#NULL!	69	6	#NULL!	85	3	63	90	4
TRF	1963	4	1	1	12	F	1	51	54	2	56	73	0	50	50	4	64	92	2	60	84	9	52	58	1	53	62	3	56	73	3	52	58	4	55	69	25	54	65	6	#NULL!	57	3	#NULL!	62	2	55	69	1
TRF	1964	4	1	1	13	F	2	54	65	1	52	58	2	62	89	2	59	81	1	57	76	9	52	58	2	56	73	4	58	79	5	56	73	6	57	76	23	54	65	4	#NULL!	50	5	#NULL!	71	1	52	58	3
TRF	1965	4	1	1	11	F	3	55	69	4	63	90	1	58	79	3	59	81	0	50	50	7	50	50	2	56	73	3	55	69	8	59	81	5	55	69	25	54	65	5	#NULL!	56	2	#NULL!	47	3	60	84	2
TRF	1966	4	2	2	17	F	3	56	73	2	56	73	2	64	92	5	66	95	1	57	76	3	52	58	1	55	69	1	55	69	7	58	79	2	54	65	19	57	76	2	#NULL!	59	1	#NULL!	67	4	64	92	1
TRF	1967	4	2	2	11	F	2	53	62	1	53	62	1	57	76	1	54	65	0	50	50	2	50	50	1	55	69	0	50	50	4	52	58	1	52	58	10	50	50	1	#NULL!	44	1	#NULL!	58	1	55	69	0
TRF	1968	4	2	2	12	F	3	56	73	2	56	73	0	50	50	1	57	76	0	50	50	0	50	50	1	55	69	0	50	50	5	56	73	1	51	54	9	51	54	0	#NULL!	21	0	#NULL!	30	0	50	50	1
TRF	1969	5	1	1	11	F	0	50	50	0	50	50	0	50	50	0	50	50	0	50	50	0	50	50	0	50	50	2	53	62	0	38	12	2	51	54	2	38	12	0	#NULL!	12	0	#NULL!	17	0	50	50	0
TRF	1970	5	2	2	12	F	0	50	50	0	50	50	0	50	50	0	50	50	0	50	50	0	50	50	0	50	50	0	50	50	0	39	14	0	43	24	0	35	7	0	#NULL!	21	0	#NULL!	30	0	50	50	0
TRF	1971	5	1	1	9	F	0	50	50	0	50	50	0	50	50	0	50	50	0	50	50	1	50	50	0	50	50	1	51	54	0	38	12	1	48	42	2	38	12	1	#NULL!	29	0	#NULL!	17	0	50	50	0
TRF	1972	5	2	2	13	F	0	50	50	0	50	50	1	57	76	1	57	76	0	50	50	0	50	50	0	50	50	0	50	50	1	46	34	0	43	24	2	44	28	0	#NULL!	21	0	#NULL!	30	0	50	50	0
TRF	1973	5	2	2	12	F	0	50	50	1	52	58	1	57	76	0	50	50	0	50	50	0	50	50	0	50	50	0	50	50	2	50	50	0	43	24	2	44	28	0	#NULL!	21	0	#NULL!	30	0	50	50	0
TRF	1974	5	2	2	12	F	0	50	50	2	56	73	1	57	76	1	57	76	0	50	50	0	50	50	0	50	50	0	50	50	3	52	58	0	43	24	4	47	38	0	#NULL!	21	0	#NULL!	30	1	55	69	0
TRF	1975	5	1	1	10	F	5	59	81	3	60	84	1	58	79	1	53	62	0	50	50	6	50	50	2	56	73	0	50	50	9	60	84	2	51	54	18	51	54	6	#NULL!	59	0	#NULL!	17	0	50	50	5
TRF	1976	5	1	1	13	F	4	59	81	3	59	81	2	62	89	1	55	69	1	57	76	5	50	50	0	50	50	1	52	58	9	60	84	1	49	46	18	52	58	4	#NULL!	50	1	#NULL!	47	1	52	58	3
TRF	1977	5	2	2	10	F	2	53	62	4	62	89	2	62	89	4	62	89	0	50	50	5	53	62	0	50	50	1	53	62	8	58	79	1	52	58	19	55	69	4	#NULL!	65	1	#NULL!	58	1	55	69	1
TRF	1978	5	2	2	11	F	3	55	69	0	50	50	0	50	50	2	58	79	1	57	76	2	50	50	1	55	69	0	50	50	3	50	50	1	52	58	9	50	50	0	#NULL!	19	2	#NULL!	69	0	50	50	1
TRF	1979	5	1	1	11	F	6	61	87	0	50	50	0	50	50	4	62	89	3	64	92	4	50	50	1	53	62	2	53	62	6	56	73	3	53	62	21	52	58	1	#NULL!	29	3	#NULL!	52	1	54	65	3
TRF	1980	5	1	1	11	F	5	59	81	5	64	92	1	58	79	4	62	89	1	57	76	10	52	58	2	56	73	1	51	54	11	64	92	3	53	62	30	56	73	10	#NULL!	72	0	#NULL!	17	4	63	90	5
TRF	1981	6	1	1	15	M	7	64	92	1	52	58	1	58	79	7	68	97	1	57	76	13	54	65	3	58	79	13	65	93	9	60	84	16	64	92	46	60	84	3	#NULL!	46	10	#NULL!	86	2	55	69	4
TRF	1982	6	2	2	13	M	13	72	99	13	87	99	6	72	99	9	74	99	5	69	97	14	61	87	4	64	92	2	57	76	32	80	99	6	60	84	68	69	97	13	#NULL!	92	1	#NULL!	67	9	73	99	7
TRF	1983	6	2	2	13	M	0	50	50	1	52	58	0	50	50	3	62	89	1	57	76	5	54	65	3	62	89	3	59	81	1	46	34	6	60	84	16	55	69	4	#NULL!	68	1	#NULL!	67	1	55	69	0
TRF	1984	6	2	2	13	M	0	50	50	1	52	58	0	50	50	4	64	92	1	57	76	5	54	65	2	59	81	2	57	76	1	46	34	4	58	79	15	55	69	3	#NULL!	64	2	#NULL!	77	1	55	69	1
TRF	1985	6	2	2	13	M	0	50	50	2	56	73	0	50	50	0	50	50	1	57	76	0	50	50	1	55	69	1	55	69	2	50	50	2	54	65	5	49	46	0	#NULL!	21	0	#NULL!	30	0	50	50	0
TRF	1986	6	2	2	14	M	1	51	54	1	52	58	0	50	50	2	61	87	0	50	50	6	55	69	2	59	81	2	57	76	2	50	50	4	58	79	16	55	69	4	#NULL!	68	2	#NULL!	77	1	55	69	0
TRF	1987	6	1	1	14	F	8	66	95	6	63	90	3	65	93	6	67	96	5	68	97	23	60	84	11	70	98	15	66	95	17	67	96	26	68	97	81	69	97	11	#NULL!	72	12	#NULL!	90	6	64	92	1
TRF	1988	6	2	2	12	F	12	70	98	11	79	99	9	79	99	7	70	98	9	77	99	19	65	93	8	70	98	10	65	93	32	80	99	18	67	96	88	73	99	13	#NULL!	92	6	#NULL!	90	9	73	99	6
TRF	1989	6	1	1	13	F	9	68	97	6	63	90	0	50	50	5	65	93	1	57	76	22	60	84	2	56	73	5	59	81	15	65	93	7	58	79	52	62	89	15	#NULL!	84	7	#NULL!	77	4	61	87	4
TRF	1990	6	2	2	13	F	15	75	99	4	61	87	2	64	92	8	72	99	3	65	93	19	65	93	5	66	95	19	71	99	21	72	99	24	71	99	77	70	98	12	#NULL!	91	7	#NULL!	92	6	67	96	5
TRF	1991	6	2	2	13	F	21	84	99	7	67	96	9	79	99	16	88	99	12	83	99	32	73	99	10	74	99	26	81	99	37	83	99	36	77	99	144	89	99	19	#NULL!	98	13	#NULL!	97	12	80	99	12
TRF	1992	6	1	1	11	F	7	64	92	8	69	97	6	70	98	6	67	96	5	68	97	16	56	73	6	66	95	15	65	93	21	71	99	21	66	95	76	68	97	8	#NULL!	65	8	#NULL!	75	3	60	84	3
TRF	1993	7	2	2	13	F	1	51	54	0	50	50	2	64	92	0	50	50	0	50	50	0	50	50	0	50	50	1	55	69	3	52	58	1	51	54	4	47	38	0	#NULL!	21	0	#NULL!	30	0	50	50	1
TRF	1994	7	1	1	13	F	4	59	81	2	56	73	0	50	50	0	50	50	0	50	50	3	50	50	2	56	73	0	50	50	6	57	76	2	52	58	11	49	46	3	#NULL!	46	0	#NULL!	21	0	50	50	2
TRF	1995	7	1	1	15	F	0	50	50	2	56	73	0	50	50	2	59	81	0	50	50	5	50	50	1	53	62	0	50	50	2	50	50	1	49	46	10	49	46	5	#NULL!	54	0	#NULL!	21	1	52	58	0
TRF	1996	7	2	2	15	F	4	59	81	6	66	95	3	66	95	4	64	92	2	62	89	13	60	84	2	59	81	0	50	50	13	64	92	2	54	65	36	62	89	12	#NULL!	91	1	#NULL!	67	8	70	98	1
TRF	1997	7	2	2	15	F	2	54	65	2	56	73	1	57	76	0	50	50	1	57	76	2	51	54	1	55	69	2	57	76	5	56	73	3	56	73	11	53	62	1	#NULL!	48	1	#NULL!	67	0	50	50	2
TRF	1998	7	1	1	14	F	2	54	65	1	52	58	0	50	50	0	50	50	0	50	50	0	50	50	0	50	50	0	50	50	3	52	58	0	42	21	3	43	24	0	#NULL!	14	0	#NULL!	21	2	55	69	0
TRF	1999	7	1	1	15	F	10	70	98	4	61	87	1	58	79	2	59	81	4	66	95	20	58	79	9	68	97	14	66	95	15	65	93	23	67	96	64	65	93	12	#NULL!	75	8	#NULL!	79	5	62	89	5
TRF	2000	7	1	1	14	F	12	73	99	5	62	89	2	62	89	5	65	93	2	60	84	13	54	65	4	60	84	8	62	89	19	69	97	12	61	87	51	62	89	11	#NULL!	72	2	#NULL!	55	6	64	92	8
TRF	2001	7	2	2	14	M	4	59	81	3	59	81	4	68	97	1	57	76	1	57	76	8	57	76	1	55	69	3	59	81	11	63	90	4	58	79	26	59	81	6	#NULL!	75	2	#NULL!	77	3	61	87	2
TRF	2002	7	1	1	18	F	7	64	92	4	61	87	2	62	89	1	55	69	2	60	84	4	50	50	2	56	73	4	58	79	13	64	92	6	57	76	26	55	69	4	#NULL!	50	0	#NULL!	21	4	61	87	2
TRF	2003	7	1	1	14	F	5	61	87	3	59	81	3	65	93	3	62	89	0	50	50	6	50	50	3	58	79	3	56	73	11	62	89	6	57	76	26	55	69	5	#NULL!	54	1	#NULL!	47	1	52	58	3
TRF	2004	7	2	2	13	F	8	65	93	7	67	96	6	72	99	8	72	99	7	73	99	11	59	81	5	66	95	7	63	90	21	72	99	12	65	93	59	67	96	9	#NULL!	84	2	#NULL!	77	6	67	96	5
TRF	2005	8	1	1	14	M	2	54	65	1	52	58	1	58	79	3	62	89	2	60	84	5	50	50	3	58	79	4	58	79	4	54	65	7	58	79	23	54	65	2	#NULL!	40	3	#NULL!	62	2	55	69	0
TRF	2006	8	2	2	14	M	2	54	65	0	50	50	0	50	50	1	57	76	0	50	50	1	50	50	1	55	69	1	55	69	2	50	50	2	54	65	6	49	46	1	#NULL!	48	0	#NULL!	30	1	55	69	1
TRF	2007	8	2	1	14	M	0	50	50	0	50	50	0	50	50	0	50	50	0	50	50	0	50	50	0	50	50	0	50	50	0	39	14	0	43	24	0	35	7	0	#NULL!	21	0	#NULL!	30	0	50	50	0
TRF	2008	8	1	1	15	M	0	50	50	4	61	87	2	62	89	3	62	89	0	50	50	4	50	50	0	50	50	3	56	73	6	57	76	3	54	65	17	52	58	2	#NULL!	40	2	#NULL!	55	3	58	79	0
TRF	2009	8	2	2	12	M	1	51	54	0	50	50	0	50	50	0	50	50	1	57	76	1	50	50	0	50	50	0	50	50	1	46	34	0	43	24	3	46	34	1	#NULL!	48	0	#NULL!	30	0	50	50	1
TRF	2010	8	1	1	13	M	2	54	65	5	62	89	2	62	89	4	64	92	0	50	50	5	50	50	2	56	73	6	60	84	9	60	84	8	59	81	27	55	69	2	#NULL!	40	3	#NULL!	62	1	52	58	0
[truncated: 1,810 more rows]
[truncated: 361 more columns]
